# Supplementary material for: A comprehensive analysis of piRNAs from adult human testis and their relationship with genes and mobile elements
Source: BMC Genomics. 2014 Jul 1;15(1):545. doi: 10.1186/1471-2164-15-545 (PMC4094622; doi:10.1186/1471-2164-15-545)
Supplement: Supplementary file 2 — Additional file 2: Table S1: Number of piRNA clusters with different RPKM cutoffs. Table S2. Genomic coordinates of piRNA clusters with RPKM. Table S3. The percentage of 3’UTR enriched genes with different piRNA density cutoffs. Table S4. GO terms enriched in 3’UTR piRNA enriched genes, genes with the longest 3’UTRs, and genes with the highest expression in testis. Table S5. Putative piRNA-producing lncRNAs. Table S6. L1 group composition. (XLSX 549 KB) [file 12864_2014_6225_MOESM2_ESM.xlsx]

## Sheet: Table S1
Table S1. Number of piRNA clusters with different RPKM cutoffs
RPKM cutoff	Number of clusters	% of known clusters covered	% of piRNAs within clusters
1	6250	0.9835	0.8135
3	1043	0.9505	0.7196
5	531	0.8516	0.6839
10	204	0.6264	0.6345

## Sheet: Table S2
Table S2. Genomic coordinates of piRNA cluster candidates and their properties
Cluster_ID	Position	Size	No. of piRNAs	% of plus directional piRNAs	%1U	%10A	RPKM
1	chr1:19030-23966	4936	88.07	13.39	77.73	38.33	1.02
2	chr1:128000-148020	20020	1940.51	2.2	79.47	25.22	5.56
3	chr1:317720-336021	18301	2131.86	97.81	80.76	27.56	6.68
4	chr1:560174-574020	13846	3071.53	67.6	26.79	36.67	12.72
5	chr1:654032-684017	29985	2994.73	2.65	82.91	31.64	5.73
6	chr1:1040006-1050770	10764	693.14	55.95	73.24	38.66	3.69
7	chr1:1164002-1174716	10714	355.01	84.79	80.84	27.32	1.9
8	chr1:1259003-1264514	5511	313.34	100	85.32	32.55	3.26
9	chr1:1332220-1354948	22728	537.53	49.46	76.81	33.77	1.36
10	chr1:1494850-1504959	10109	566.77	1.6	87.6	23.34	3.22
11	chr1:1577022-1613026	36004	2586.06	32.34	79.86	33.25	4.12
12	chr1:1619001-1624862	5861	103.61	39.98	74.4	30.27	1.01
13	chr1:1641009-1651025	10016	207.33	2.92	71.19	31.24	1.19
14	chr1:1652001-1677019	25018	2162.07	32.42	79.88	36.61	4.96
15	chr1:1679015-1690782	11767	274.58	26.78	74.87	23.51	1.34
16	chr1:1715282-1722022	6740	162.04	4.95	72.84	27.17	1.38
17	chr1:1883146-1893997	10851	411.67	77.79	77.63	30.61	2.18
18	chr1:2156035-2164890	8855	168.22	91.57	76.22	19.72	1.09
19	chr1:2222138-2244962	22824	988.04	73.99	77.63	33.2	2.48
20	chr1:2279108-2290878	11770	672.9	1.34	82.93	28	3.28
21	chr1:2323004-2342994	19990	2406.19	64.79	80.51	36.7	6.9
22	chr1:2517030-2525916	8886	242.03	96.68	76.86	45.45	1.56
23	chr1:2726560-2737783	11223	387.43	89.03	80.48	23.96	1.98
24	chr1:3159236-3165985	6749	123	67.48	82.11	23.58	1.05
25	chr1:3541009-3549315	8306	302.77	92.07	83.81	35.09	2.09
26	chr1:3653073-3657987	4914	101.12	3.11	82.61	19.89	1.18
27	chr1:3660765-3668747	7982	186.56	53.85	89.91	19.77	1.34
28	chr1:3692424-3701837	9413	272.58	25.51	80.18	32.85	1.66
29	chr1:3803494-3811097	7603	193.17	3.15	84.7	29.53	1.46
30	chr1:4266579-4274667	8088	174.47	50.85	84.62	28.61	1.24
31	chr1:6278370-6287842	9472	215.78	3.73	83.07	26.98	1.31
32	chr1:6452307-6459934	7627	170.11	91.02	83.69	28.12	1.28
33	chr1:6473267-6480747	7480	132.56	2.46	79.63	19.03	1.02
34	chr1:6577044-6589963	12919	510.45	0.47	86.4	28.63	2.27
35	chr1:6647047-6700018	52971	4890.82	63.28	81.81	35.18	5.29
36	chr1:6774227-6788553	14326	400.28	6	86.66	26.52	1.6
37	chr1:7828763-7844877	16114	578.51	89.45	87.86	30.3	2.06
38	chr1:8040000-8049288	9288	262.76	99.98	84.01	38.69	1.62
39	chr1:8069004-8077098	8094	263.03	25.86	77.56	32.71	1.86
40	chr1:8411296-8417439	6143	143	2.1	72.03	21.68	1.33
41	chr1:9294382-9309798	15416	401.92	99.49	85.08	27.53	1.5
42	chr1:9319097-9334969	15872	1057.63	93.09	81.27	28.6	3.82
43	chr1:9482093-9489292	7199	134.51	3.85	80.64	27.07	1.07
44	chr1:9669285-9677928	8643	236.37	99.56	85.56	49.51	1.57
45	chr1:9786013-9792611	6598	121.67	60.54	79.44	30.09	1.06
46	chr1:9908352-9914941	6589	199.07	0.01	81.91	20.6	1.73
47	chr1:9986043-9990974	4931	90.93	0.19	85.65	26.05	1.06
48	chr1:10431213-10444720	13507	1758.89	91.55	82.31	29.11	7.47
49	chr1:10517046-10521947	4901	107.99	0.11	84.24	28.82	1.26
50	chr1:11329160-11339010	9850	254.82	93.04	88.92	13.68	1.48
51	chr1:11342356-11361956	19600	832.61	99.47	82.3	28.22	2.44
52	chr1:11810147-11814707	4560	95.54	95.73	86.35	25.19	1.2
53	chr1:11842349-11854015	11666	257.04	6.55	82	35.85	1.26
54	chr1:11898027-11902897	4870	89.01	100	84.27	24.73	1.05
55	chr1:13940820-13947003	6183	120.17	99.89	86.6	32.52	1.11
56	chr1:13983105-13991978	8873	168.51	86.99	86.19	37.84	1.09
57	chr1:14021089-14027085	5996	149.25	0.06	79.88	34.27	1.43
58	chr1:14104262-14109960	5698	105.7	100	62.91	35.67	1.06
59	chr1:14685007-14710030	25023	1179	10.59	83.58	31.5	2.7
60	chr1:14742666-14748760	6094	107.05	3.83	82.78	20.16	1.01
61	chr1:15884178-15901854	17676	1798.93	71.4	81.37	33.85	5.84
62	chr1:15910216-15918538	8322	343.13	1.32	90.9	14.36	2.36
63	chr1:15926060-15936887	10827	679.37	98.44	80.25	35.15	3.6
64	chr1:15985010-15998026	13016	724.51	99.51	88.88	27.61	3.19
65	chr1:16156300-16167027	10727	415.29	23.39	74.7	25.32	2.22
66	chr1:16252714-16264820	12106	428	99.02	74.52	28.46	2.03
67	chr1:16553379-16580988	27609	647.99	19.29	82.06	25.83	1.35
68	chr1:16717548-16728020	10472	461.94	91.87	83.55	28.14	2.53
69	chr1:16763034-16806943	43909	4544.12	43.65	77.95	36.22	5.93
70	chr1:16830011-16835020	5009	88.07	66.46	80.1	31.84	1.01
71	chr1:16836032-16849593	13561	457.97	45.15	77.15	37.27	1.94
72	chr1:16853175-16897005	43830	3011.17	19.16	30.5	13.45	3.94
73	chr1:16899000-16961958	62958	4324.41	24.32	78.97	35	3.94
74	chr1:16968069-16972983	4914	87.3	22.82	84.92	43.43	1.02
75	chr1:16988001-17018009	30008	766.26	35.9	77.32	36.09	1.46
76	chr1:17048190-17071949	23759	760.87	60.76	79.58	35.34	1.84
77	chr1:17078113-17082879	4766	88.35	35.29	82.83	40	1.06
78	chr1:17176064-17208028	31964	2751.41	81.95	25.59	11.41	4.94
79	chr1:17212077-17236865	24788	665.51	49.37	79.65	36.97	1.54
80	chr1:17270155-17284631	14476	336.25	72.23	76.14	29.35	1.33
81	chr1:17739157-17743847	4690	88.4	0.21	86.37	28.49	1.08
82	chr1:19231088-19238028	6940	201.02	0	70.65	25.87	1.66
83	chr1:19578623-19590868	12245	376.4	83.35	86.8	26.73	1.76
84	chr1:19618162-19631765	13603	420.32	9.38	81.11	33.14	1.77
85	chr1:19650030-19658851	8821	200.16	98.88	85.97	20.99	1.3
86	chr1:20201018-20211471	10453	308.15	3	84.12	35.22	1.69
87	chr1:20230540-20242261	11721	1833.14	99.07	87.67	26.35	8.97
88	chr1:20304407-20312804	8397	328.03	24.08	91.77	43.2	2.24
89	chr1:20513237-20524282	11045	583.05	97.6	79.24	23.84	3.03
90	chr1:20671024-20692290	21266	489.19	8.59	83.54	32.03	1.32
91	chr1:20696023-20700956	4933	87	97.7	83.91	32.18	1.01
92	chr1:20823214-20830638	7424	154.1	0.05	86.37	24.06	1.19
93	chr1:20973025-20982679	9654	203.18	48.77	77.83	25.63	1.21
94	chr1:21066183-21075011	8828	230.94	0.48	87.84	33.39	1.5
95	chr1:21746336-21760012	13676	588.81	32.14	77.09	31.49	2.47
96	chr1:21765038-21814690	49652	1835.05	67.73	78.33	36.02	2.12
97	chr1:22849267-22860830	11563	588.89	99.15	84.65	18.34	2.92
98	chr1:23407012-23423336	16324	700.3	5.84	84.29	23.72	2.46
99	chr1:23684148-23692431	8283	146.08	2.81	85.93	35.16	1.01
100	chr1:23830019-23839867	9848	268.79	22.37	79.19	36.28	1.57
101	chr1:23877162-23893977	16815	2390.25	65.19	76.82	41.67	8.15
102	chr1:24082056-24092005	9949	2140.95	95.6	77.86	46.77	12.34
103	chr1:24574187-24586013	11826	11692.7	0.08	88.16	29.44	56.7
104	chr1:24645143-24653744	8601	197	98.48	85.53	33.25	1.31
105	chr1:24792083-24801597	9514	251.14	95.21	85.62	32.69	1.51
106	chr1:25584096-25597843	13747	429.47	5.71	83.76	27.11	1.79
107	chr1:25626393-25634778	8385	160.65	7.83	84.52	37.07	1.1
108	chr1:25656026-25668641	12615	362.24	10.3	83.35	24.67	1.65
109	chr1:25712054-25716180	4126	88.48	97.64	86.64	31.72	1.23
110	chr1:26140245-26166407	26162	2139.35	53.66	82.93	29.19	4.69
111	chr1:26186059-26193812	7753	219.57	23.32	77.64	28.76	1.62
112	chr1:26208469-26216703	8234	283.82	0.42	78.77	31.8	1.98
113	chr1:26223557-26233929	10372	226.03	1.33	70.36	34.95	1.25
114	chr1:26282497-26292017	9520	261.54	0.41	83.16	25.27	1.58
115	chr1:26599103-26608672	9569	457.97	90.15	79.93	24.86	2.74
116	chr1:26792147-26802952	10805	245.14	53.08	79.69	22.52	1.3
117	chr1:27109159-27128941	19782	833.06	78.52	83.67	26.46	2.41
118	chr1:27199242-27209977	10735	266.15	1.31	78.49	36.1	1.42
119	chr1:27328029-27337884	9855	256.35	0.82	69.15	40.6	1.49
120	chr1:27648052-27655990	7938	143.21	93.7	87.7	35.14	1.03
121	chr1:27728673-27738820	10147	1400.25	0.4	85.99	23.21	7.91
122	chr1:28293017-28304931	11914	1497.01	2.84	87.9	38.21	7.21
123	chr1:28820032-28827616	7584	149.33	95.87	82.69	33.72	1.13
124	chr1:28909042-28922997	13955	379.99	24.72	78.2	40.46	1.56
125	chr1:29440887-29448563	7676	203.4	89.15	88.07	22.78	1.52
126	chr1:32094767-32098906	4139	88.5	4.52	84.18	49.15	1.23
127	chr1:32368489-32377659	9170	450.32	3.35	79.23	31.32	2.82
128	chr1:32381069-32388715	7646	232.31	2.39	85.28	29.52	1.74
129	chr1:32469017-32482903	13886	361.72	5	83.87	32.48	1.49
130	chr1:32632060-32648973	16913	839.08	97.43	81.94	28.95	2.85
131	chr1:32656328-32667671	11343	993.54	98.69	82.54	21.74	5.02
132	chr1:33143873-33153717	9844	206.3	96.32	80.23	39.95	1.2
133	chr1:33234024-33243127	9103	208.11	89.9	81.72	25.49	1.31
134	chr1:33318688-33326676	7988	245.3	99.59	89.39	35.53	1.76
135	chr1:33385107-33399999	14892	867.29	0.37	89.04	13.67	3.34
136	chr1:33784018-33800020	16002	508.82	35.44	79.16	26	1.82
137	chr1:33957009-33982199	25190	971.24	97.09	83.99	28.26	2.21
138	chr1:35315316-35324279	8963	189.72	0.25	84.18	30.32	1.21
139	chr1:35897458-35904009	6551	126.65	1.61	78.24	32.03	1.11
140	chr1:36316209-36327025	10816	569.97	99.99	85.22	31.87	3.02
141	chr1:36382124-36398100	15976	1962.71	91.16	80.69	28.99	7.05
142	chr1:36528111-36535986	7875	153.78	98.58	88.29	36.48	1.12
143	chr1:36552225-36559368	7143	146.99	93.19	77.41	21.67	1.18
144	chr1:36802107-36811953	9846	419.1	3.35	84.01	22.69	2.44
145	chr1:36816133-36824781	8648	181.06	1.12	86.73	10.51	1.2
146	chr1:36850159-36858855	8696	162.72	75.41	80.85	50.5	1.07
147	chr1:38181536-38187012	5476	130.01	0.01	64.61	22.31	1.36
148	chr1:38265267-38284931	19664	1664.38	6.67	86.37	27.91	4.85
149	chr1:38319013-38329019	10006	193.59	14.54	80.07	37.9	1.11
150	chr1:38452297-38461956	9659	202.52	81.18	83.14	45.71	1.2
151	chr1:39324108-39336771	12663	1463.93	30.02	83.36	40.91	6.63
152	chr1:39462230-39474722	12492	511.42	99.63	85.07	34.55	2.35
153	chr1:40029085-40037959	8874	277.03	0.37	19.5	77.61	1.79
154	chr1:40071077-40092848	21771	778.78	3.18	83.01	37.6	2.05
155	chr1:40216083-40225601	9518	259.56	93.06	84.01	23.49	1.56
156	chr1:40977563-40985992	8429	173.39	98.21	75.76	31.2	1.18
157	chr1:41083008-41095647	12639	650.6	0.01	82.63	24.75	2.95
158	chr1:42499378-42506995	7617	318.31	99.68	73.02	35.28	2.4
159	chr1:42641184-42647699	6515	163.07	0	87.74	20.85	1.44
160	chr1:42877128-42887925	10797	270.94	87.5	86.13	29.48	1.44
161	chr1:43237381-43248664	11283	355.33	98.41	80	18.89	1.81
162	chr1:43292106-43301970	9864	186.48	6.48	82.65	35.42	1.08
163	chr1:43634639-43638799	4160	89.18	18.74	80.6	35.62	1.23
164	chr1:43722001-43727008	5007	87.56	95.82	85.17	27.94	1
165	chr1:44154025-44163013	8988	206.04	24.27	78.63	27.66	1.31
166	chr1:44411071-44441840	30769	928.4	98.16	86.1	20.04	1.73
167	chr1:45239089-45247806	8717	373.78	93.18	93.64	11.52	2.46
168	chr1:45475049-45483823	8774	160.73	84.24	90.05	56.33	1.05
169	chr1:45956229-45964802	8573	156.53	9.67	83.95	25.29	1.05
170	chr1:46044089-46052096	8007	179.19	24.73	82.3	26.1	1.28
171	chr1:46152131-46163893	11762	320.17	62.71	80.21	37.4	1.56
172	chr1:46502180-46513013	10833	1434.54	2.23	87.59	40.78	7.59
173	chr1:47139215-47145474	6259	123.02	0.82	79.68	29.27	1.13
174	chr1:48226369-48232661	6292	151	1.32	84.11	21.85	1.38
175	chr1:52374365-52386589	12224	252.08	0.01	85.71	27.78	1.18
176	chr1:52809006-52820349	11343	427.68	67.22	79.83	29.8	2.16
177	chr1:52881678-52886803	5125	104.28	98.94	84.57	32.73	1.17
178	chr1:53148024-53156939	8915	240.71	3.14	85.24	38.59	1.55
179	chr1:53285236-53293267	8031	180.73	99.42	85.03	24.95	1.29
180	chr1:53357167-53369019	11852	358.92	94.87	82.78	25.6	1.74
181	chr1:53672027-53691922	19895	553.82	79.17	73.66	34.67	1.6
182	chr1:53704128-53712946	8818	181.4	74.07	84.91	47.61	1.18
183	chr1:54043101-54056821	13720	285.14	0	82.46	27.71	1.19
184	chr1:54562036-54572682	10646	210.73	99.98	81.77	27.37	1.14
185	chr1:54629335-54642979	13644	529.05	0.41	85.82	27.49	2.22
186	chr1:55097015-55102023	5008	88.44	80.42	81.09	37.54	1.01
187	chr1:55218065-55228023	9958	190.72	3.49	72.97	38.63	1.1
188	chr1:55311226-55321974	10748	349.06	21.78	79.37	28.66	1.86
189	chr1:55436132-55444331	8199	210.16	1.91	83.81	30.47	1.47
190	chr1:59276275-59285908	9633	310.31	27.16	79.29	23.2	1.85
191	chr1:62640009-62653017	13008	330.25	43.35	79.85	42.3	1.46
192	chr1:62672181-62676862	4681	92.57	94.89	83.43	43.21	1.13
193	chr1:63783047-63789429	6382	124	84.99	83.18	33.32	1.11
194	chr1:65691760-65696958	5198	95.06	98.74	82.2	33.32	1.05
195	chr1:67462564-67474016	11452	557.89	0.36	87.27	28.69	2.79
196	chr1:69324083-69330944	6861	121.55	85.99	86.71	26.74	1.02
197	chr1:71619001-71623999	4998	93.5	96.53	79.5	33.49	1.07
198	chr1:73271274-73279023	7749	166.31	77.33	83.77	36.04	1.23
199	chr1:75033413-75048028	14615	704	1.85	80.4	33.66	2.76
200	chr1:75205012-75211772	6760	121.66	55.87	79.67	35.43	1.03
201	chr1:76204019-76213317	9298	270.13	49.62	80.75	30.92	1.67
202	chr1:76248005-76257990	9985	197.87	99.56	28.2	74.69	1.14
203	chr1:79510659-79515220	4561	1044.94	98.31	97.83	48.98	13.14
204	chr1:80393240-80398955	5715	107.03	91.91	74.62	37.39	1.07
205	chr1:80513180-80519845	6665	141.88	38.63	79.46	33.05	1.22
206	chr1:89901500-89909950	8450	171.2	21.84	82.52	29.11	1.16
207	chr1:90493231-90500863	7632	149.8	99.99	84.32	30.25	1.13
208	chr1:91850306-91857019	6713	2724.4	0.08	26.59	29.34	23.27
209	chr1:91994240-92003657	9417	264.71	4.42	82.18	28.27	1.61
210	chr1:92479036-92486931	7895	138.08	99.23	89.1	21.9	1
211	chr1:92861061-92866813	5752	105.48	72.14	79.11	43.63	1.05
212	chr1:93295025-93304913	9888	276.96	91.16	80.29	41.08	1.61
213	chr1:93724346-93733014	8668	151.64	22.04	76.38	38.33	1
214	chr1:94310078-94320707	10629	523.76	95.95	83.42	24	2.83
215	chr1:95143556-95147919	4363	88.06	98.84	85.23	23.91	1.16
216	chr1:96908903-96917000	8097	308.97	93.77	83.62	27.78	2.19
217	chr1:98322843-98326638	3795	106.42	0.01	97.04	1.89	1.61
218	chr1:100656608-100664581	7973	171.35	20.04	85.8	35.8	1.23
219	chr1:101453782-101459739	5957	110.06	3.12	91.48	29.43	1.06
220	chr1:103298010-103310689	12679	398.62	19.82	79.29	40.07	1.8
221	chr1:103314081-103322980	8899	198.04	23.56	86.16	28.6	1.28
222	chr1:104615058-104620611	5553	106.41	90.45	83.04	41.09	1.1
223	chr1:104947942-104952176	4234	117.67	1.23	84.33	20.9	1.59
224	chr1:107599442-107603985	4543	91.02	97.8	82.42	25.28	1.15
225	chr1:108778141-108792945	14804	409.02	69.86	79.68	34.26	1.58
226	chr1:108800041-108807023	6982	125.47	13.46	78.54	23.81	1.03
227	chr1:108905022-108927011	21989	705.98	36.16	83.75	30.37	1.84
228	chr1:108972003-108978890	6887	122.87	87.9	78.06	23.63	1.02
229	chr1:108987040-109000845	13805	403.75	28.52	80.4	33.13	1.68
230	chr1:109175000-109182997	7997	143.09	82.51	83.13	31.7	1.03
231	chr1:109466256-109490340	24084	1777.28	56.62	82.32	38.24	4.23
232	chr1:109628094-109641970	13876	291.29	52.28	83.73	26.2	1.2
233	chr1:109792852-109798352	5500	111	98.2	78.38	35.14	1.16
234	chr1:109822405-109830988	8583	178.25	88.05	77.45	38.16	1.19
235	chr1:109852189-109859244	7055	448.01	0.22	82.81	20.54	3.64
236	chr1:110034390-110054998	20608	1200.67	78.25	86.58	23.44	3.34
237	chr1:110168025-110174380	6355	208	100	75.48	26.92	1.88
238	chr1:110273186-110287024	13838	424.4	3.07	75.74	37.28	1.76
239	chr1:110589185-110608095	18910	2610.04	98.24	85.44	28.85	7.92
240	chr1:110770054-110776968	6914	134	98.51	79.85	23.13	1.11
241	chr1:110878701-110886656	7955	158.54	69.07	84.23	26.52	1.14
242	chr1:111134294-111148256	13962	427	1.17	86.18	26	1.75
243	chr1:111486124-111499955	13831	421.53	0.25	81.86	30.05	1.75
244	chr1:112266384-112270402	4018	92.04	1.09	78.23	32.63	1.31
245	chr1:113056785-113075988	19203	2107.3	46.11	78.79	42.51	6.29
246	chr1:113455043-113460822	5779	135.03	0	82.96	30.37	1.34
247	chr1:113665105-113673799	8694	220.55	92.68	78.9	28.14	1.45
248	chr1:113707271-113718781	11510	301.29	1.89	88.63	21.84	1.5
249	chr1:113741254-113745819	4565	89.76	82.81	88.96	16.98	1.13
250	chr1:115310786-115316997	6211	138.04	3.62	87.68	21.73	1.27
251	chr1:117526460-117533615	7155	162.01	100	80.25	23.46	1.3
252	chr1:118163234-118171894	8660	155.71	98.27	70.98	18.89	1.03
253	chr1:118381231-118406990	25759	635.71	1.11	83.29	29.4	1.42
254	chr1:119404285-119409011	4726	87.1	62.69	82.28	27.42	1.06
255	chr1:119681294-119688024	6730	137.2	92.71	86.88	30.61	1.17
256	chr1:119698097-119728931	30834	1190.58	92.33	83.92	36.9	2.21
257	chr1:119873115-119884020	10905	285.65	70.62	81.08	30.73	1.5
258	chr1:120160012-120172982	12970	271.17	24.46	81.93	29.99	1.2
259	chr1:120366027-120376017	9990	192.84	57.83	83.42	34.52	1.11
260	chr1:120383057-120407217	24160	814.71	40.07	82.84	36.17	1.93
261	chr1:120436728-120443997	7269	143.09	74.84	54.57	25.92	1.13
262	chr1:120528769-120577021	48252	2234.36	12.21	82.76	32.63	2.66
263	chr1:120609007-120619022	10015	177.47	71.41	84.69	29.74	1.02
264	chr1:120901104-120915010	13906	335.29	70.59	80.42	37.91	1.38
265	chr1:121105007-121140939	35932	2132.86	78	80.8	36.28	3.4
266	chr1:121481168-121485426	4258	155.93	49.33	79.83	42.06	2.1
267	chr1:142668122-142677016	8894	175.66	10.63	85.33	22.35	1.13
268	chr1:142684033-142691970	7937	152.02	19.55	73.88	38.02	1.1
269	chr1:143164117-143172785	8668	161.18	22.35	83.77	25.5	1.07
270	chr1:143174022-143189003	14981	339.89	14.33	80.96	29.54	1.3
271	chr1:143399030-143413947	14917	336.01	90.44	81.57	32.74	1.29
272	chr1:143415151-143423786	8635	162.43	87.32	83.7	21.81	1.08
273	chr1:143670009-143679000	8991	177.97	71.68	79.05	38.28	1.14
274	chr1:144012013-144018015	6002	107.74	83.16	81.74	33.92	1.03
275	chr1:144146028-144152998	6970	141.77	81.78	77.4	32.79	1.17
276	chr1:144524026-144541591	17565	720.95	50.08	79.11	38.98	2.35
277	chr1:144581253-144622381	41128	1660.33	72.28	80.36	34.04	2.32
278	chr1:144811214-144819010	7796	147.23	79.88	79.93	34.23	1.08
279	chr1:144824001-144844000	19999	575.16	33.18	78.22	37.2	1.65
280	chr1:144849000-144885909	36909	1068.48	32.65	80.15	37.89	1.66
281	chr1:144926078-144949995	23917	2072.7	45.16	79.26	40.69	4.97
282	chr1:145022101-145050028	27927	1707.63	49.52	79.38	38.75	3.51
283	chr1:145086729-145094933	8204	164.59	30.44	88.51	29.73	1.15
284	chr1:145133009-145143750	10741	274.19	11.84	81.26	30.42	1.46
285	chr1:145200173-145211929	11756	261.55	23.03	83.49	30.69	1.28
286	chr1:145243062-145331010	87948	4785.18	86.1	81.68	33.15	3.12
287	chr1:145337004-145342029	5025	91.77	78.38	79.63	37.97	1.05
288	chr1:145351002-145400929	49927	1461.1	42.79	76.79	35.67	1.68
289	chr1:145434145-145444897	10752	259.19	83.73	81.44	28.22	1.38
290	chr1:145488108-145513056	24948	883.83	72.66	86.83	41.75	2.03
291	chr1:145587126-145596023	8897	160.11	5.66	78.75	26.88	1.03
292	chr1:145606115-145628012	21897	544.47	66.95	82.66	33.17	1.43
293	chr1:145686188-145695831	9643	323.72	95.04	83.28	38.65	1.93
294	chr1:145755024-145763980	8956	174.28	22.96	79.58	39.17	1.12
295	chr1:145804130-145812961	8831	182.4	10.6	86.45	33.93	1.18
296	chr1:145824311-145833087	8776	969.19	76.95	83.68	35.69	6.33
297	chr1:145924058-145932884	8826	158.19	79	79.07	38.13	1.03
298	chr1:145938001-145950978	12977	304.07	56.04	78.43	37.43	1.34
299	chr1:145955155-146027025	71870	2168.49	50.97	80.44	38.06	1.73
300	chr1:146029059-146038012	8953	228.19	43.44	76.96	36.02	1.46
301	chr1:146045016-146092005	46989	1433.13	22.63	81.24	34.64	1.75
302	chr1:146097624-146102931	5307	100.95	28.73	80.49	32.77	1.09
303	chr1:146214660-146219009	4349	96.22	32.31	76.61	31.22	1.27
304	chr1:146229004-146235022	6018	118.05	27.72	78.76	31.44	1.12
305	chr1:146238009-146253284	15275	350.73	15.68	81.03	33.64	1.32
306	chr1:146341014-146349330	8316	157.83	51.65	81.74	37.25	1.09
307	chr1:146362006-146414026	52020	1886.45	80.94	82.03	33.83	2.08
308	chr1:146462000-146481015	19015	616.72	31.31	78.08	35.33	1.86
309	chr1:146488003-146498012	10009	191.66	35.17	79	37.83	1.1
310	chr1:146540004-146562007	22003	649.25	43.05	72.79	34.05	1.69
311	chr1:146580069-146590023	9954	184.99	50.3	77.94	42.59	1.07
312	chr1:146591049-146595939	4890	88.43	53.27	83.23	28.84	1.04
313	chr1:146598021-146608965	10944	242	36.37	80.89	35.69	1.27
314	chr1:146622072-146635808	13736	641.01	14.37	83.77	35.71	2.68
315	chr1:146705189-146716980	11791	261.34	17.36	77.74	37.6	1.27
316	chr1:146718310-146775878	57568	22946.7	53.44	77.88	41.1	22.86
317	chr1:146784065-146792801	8736	185.85	22.98	85.3	18.96	1.22
318	chr1:146804029-146818009	13980	541.66	18.96	76.93	32.25	2.22
319	chr1:146822052-146831984	9932	200.44	9.88	88.02	28.98	1.16
320	chr1:146846007-146857965	11958	335.87	12.49	83.18	34.73	1.61
321	chr1:146882059-146887957	5898	105.62	22.74	88.16	41.28	1.03
322	chr1:146902003-146910649	8646	183.91	10.9	81.37	32.95	1.22
323	chr1:146916115-146920825	4710	92.54	7.58	83.25	35.66	1.13
324	chr1:146936074-146955979	19905	749.39	5.72	84.96	37.11	2.16
325	chr1:146960180-146993703	33523	1765.6	8.45	84.72	31.74	3.02
326	chr1:147377261-147386015	8754	159.57	80.26	74.31	28.52	1.05
327	chr1:147387072-147403531	16459	802.21	20.2	82.42	35.71	2.8
328	chr1:147414022-147423950	9928	203.56	87.4	82.54	33.89	1.18
329	chr1:147466111-147475016	8905	158.68	78.22	78.5	38.01	1.02
330	chr1:147480070-147492965	12895	309.82	56.32	78.56	37.24	1.38
331	chr1:147496054-147568899	72845	2112.13	50.62	80.38	37.59	1.66
332	chr1:147571160-147580029	8869	228.89	43.25	77	36.05	1.48
333	chr1:147587015-147633933	46918	1443.05	22.8	81.09	34.75	1.76
334	chr1:147639457-147644764	5307	100.95	28.73	80.49	32.77	1.09
335	chr1:147705016-147740805	35789	937.59	40.28	79.75	34.58	1.5
336	chr1:147749044-147758028	8984	165.11	69.78	49.21	24.26	1.05
337	chr1:147770033-147779003	8970	161.52	25	47.45	23.03	1.03
338	chr1:147780045-147795019	14974	315.91	44.3	79.58	38.85	1.21
339	chr1:147797017-147803949	6932	136.5	45.65	76.86	36.45	1.13
340	chr1:147805013-147811610	6597	128.44	47.06	77.16	33.74	1.12
341	chr1:147857080-147866024	8944	181.05	71.06	78.67	37.9	1.16
342	chr1:147999011-148009026	10015	246.71	38.1	77.43	35.51	1.41
343	chr1:148013000-148018021	5021	90.68	30.25	79.1	36.22	1.04
344	chr1:148020006-148026037	6031	115.13	19.96	76.92	32.02	1.09
345	chr1:148190326-148199979	9653	358.46	90.45	83.23	25.21	2.13
346	chr1:148239034-148256025	16991	416.26	47.81	77.19	35.96	1.4
347	chr1:148334015-148361336	27321	1057.21	12.1	82.48	35.56	2.22
348	chr1:148541027-148583997	42970	1924.94	69.39	81.16	35.73	2.57
349	chr1:148590011-148607015	17004	345.03	52.79	77.6	37.18	1.16
350	chr1:148735016-148746019	11003	219.88	80.94	80.62	35.32	1.15
351	chr1:148752001-148769010	17009	345.6	52.32	78.11	36.55	1.17
352	chr1:148853052-148863009	9957	311.06	45.05	76.39	43.58	1.79
353	chr1:148935103-148954428	19325	414.58	86.71	81.97	32.71	1.23
354	chr1:149122020-149127006	4986	100.37	8.93	87.47	27.31	1.15
355	chr1:149219021-149231831	12810	436.29	65.74	81.25	37.09	1.95
356	chr1:149258019-149262855	4836	91.71	50.56	76.71	38.72	1.09
357	chr1:149281033-149298841	17808	507.71	35.82	47.33	23.47	1.63
358	chr1:149383200-149404026	20826	512.91	36.13	80.65	37.42	1.41
359	chr1:149670190-149685027	14837	423.9	30.87	42.52	20.82	1.64
360	chr1:149768139-149788967	20828	560.52	35.58	78.87	40.04	1.54
361	chr1:149797037-149840023	42986	1867.63	49.09	79.7	34.91	2.49
362	chr1:149854292-149862728	8436	249.94	15.57	90.23	15.28	1.7
363	chr1:149908095-149916810	8715	154.08	4.58	81.81	25.34	1.01
364	chr1:150124051-150135691	11640	279.4	99.97	80.28	27.95	1.38
365	chr1:150152392-150157652	5260	95.66	96.84	83.13	30.86	1.04
366	chr1:150544199-150554758	10559	496.14	6.65	79.16	28.94	2.69
367	chr1:150593039-150601950	8911	341.94	1.61	85.2	22.33	2.2
368	chr1:150869324-150877908	8584	201.58	93.34	87.38	30.44	1.35
369	chr1:150935003-150944901	9898	213.25	6.68	83.58	22.04	1.24
370	chr1:151020002-151024940	4938	90.51	83.42	67.95	28.73	1.05
371	chr1:151087002-151098861	11859	318.32	96.71	84.79	28.79	1.54
372	chr1:151255028-151266004	10976	280.71	92.82	78.27	35.81	1.47
373	chr1:151395161-151401342	6181	121.69	0.07	80.79	30.61	1.13
374	chr1:151663168-151674352	11184	616.18	99.75	85.39	22.84	3.16
375	chr1:151736134-151751706	15572	353.59	19.65	83.36	28.86	1.3
376	chr1:151821643-151827997	6354	116.04	96.55	88.79	22.43	1.05
377	chr1:151840120-151850778	10658	1057.09	1.95	86.38	36.11	5.69
378	chr1:151984178-151996556	12378	288.21	75.69	84.11	31.9	1.34
379	chr1:152003000-152011998	8998	157.16	53.85	77.07	35.7	1
380	chr1:152048069-152054995	6926	127.03	74.6	79.04	35.22	1.05
381	chr1:152076016-152086017	10001	402.2	38.59	59.92	39.04	2.31
382	chr1:152151099-152170572	19473	1150.68	71.19	84.47	34.71	3.39
383	chr1:152182204-152196912	14708	1687.31	93.78	73.82	23.88	6.58
384	chr1:152272529-152287824	15295	1128.05	89.71	79.61	25.44	4.23
385	chr1:152318674-152332993	14319	951.31	62.67	79.06	39.01	3.81
386	chr1:152347136-152358024	10888	607.53	75.32	91.15	18.14	3.2
387	chr1:152382006-152398376	16370	350.94	65.23	83.26	32.26	1.23
388	chr1:153742030-153746939	4909	87	86.21	83.91	41.38	1.02
389	chr1:153891198-153900598	9400	289.13	92.36	66.1	38.06	1.76
390	chr1:154016036-154025004	8968	206.21	7.14	88.22	17.57	1.32
391	chr1:154430594-154438913	8319	1031.6	99.6	96.36	37.42	7.11
392	chr1:154450056-154459701	9645	676.84	0.17	78.06	22.3	4.02
393	chr1:154471024-154479776	8752	191.28	55.01	71.17	46.03	1.25
394	chr1:154503041-154507912	4871	87.15	70.25	93.05	19.61	1.03
395	chr1:154520027-154524936	4909	92	27.17	75	32.61	1.07
396	chr1:154551016-154565940	14924	1011.67	14.15	84.48	29.16	3.89
397	chr1:154569296-154578798	9502	325.12	1.23	80.31	35.09	1.96
398	chr1:154928559-154936007	7448	364.18	5.54	83.11	19.73	2.8
399	chr1:155576047-155606992	30945	1054.46	70.46	76.51	36.39	1.95
400	chr1:155627169-155631777	4608	88.02	5.69	71.02	25.01	1.1
401	chr1:155712054-155724876	12822	474.03	43.64	74.56	32.62	2.12
402	chr1:156162003-156171768	9765	216.69	87.15	84.59	30.96	1.27
403	chr1:156233194-156237972	4778	90.04	0.02	76.65	40	1.08
404	chr1:156304446-156320728	16282	728.3	92.82	79.81	20.11	2.57
405	chr1:156691071-156701991	10920	345.78	11.04	84.67	32.26	1.82
406	chr1:156881356-156889605	8249	182.12	98.39	80.17	35.27	1.27
407	chr1:157089333-157097920	8587	207.01	1.45	83.09	25.12	1.38
408	chr1:158293050-158307021	13971	376.54	53.43	84.68	39.84	1.55
409	chr1:159443457-159466779	23322	1066.13	42.28	81.61	38.41	2.62
410	chr1:159524005-159535765	11760	268.32	48.88	74.79	43.32	1.31
411	chr1:159545028-159552015	6987	122.43	44.45	81.92	35.36	1
412	chr1:159649509-159655011	5502	97.1	57.73	77.31	41.24	1.01
413	chr1:159669339-159686991	17652	532.78	59.54	82.35	39.93	1.73
414	chr1:159869266-159877384	8118	151.9	96.61	78.17	34.37	1.07
415	chr1:159998885-160001678	2793	109.02	0.92	88.06	34.87	2.24
416	chr1:160244004-160252871	8867	166.07	2.93	82.34	25.13	1.07
417	chr1:160660062-160673024	12962	262.49	39.93	77.49	42.79	1.16
418	chr1:160963389-160972958	9569	490.63	0.01	84.91	22.53	2.94
419	chr1:161012348-161020944	8596	228.07	93.85	85.97	36.41	1.52
420	chr1:161084769-161098938	14169	1436.8	45.99	77.24	35.69	5.82
421	chr1:161166016-161175567	9551	301.27	6.32	83.06	35.87	1.81
422	chr1:161331442-161340029	8587	181.24	98.2	82.94	26.78	1.21
423	chr1:161365370-161382029	16659	592.11	40.28	85.76	33.95	2.04
424	chr1:161396022-161407021	10999	286.45	6.51	83.57	30.01	1.49
425	chr1:161409053-161443015	33962	14781.5	97.03	3.75	1.5	24.96
426	chr1:161489863-161496115	6252	1910.62	1.24	2.17	1.15	17.52
427	chr1:165874221-165884010	9789	386.03	99.74	85.23	31.35	2.26
428	chr1:166053061-166069989	16928	356.65	7.22	80.25	34.08	1.21
429	chr1:166080350-166112822	32472	683.07	0.3	88.72	25.18	1.21
430	chr1:166118012-166136542	18530	370.2	1.09	87.29	28.37	1.15
431	chr1:166883096-166888023	4927	87	1.15	79.31	33.33	1.01
432	chr1:167385114-167396500	11386	574.24	99.65	87.28	32.04	2.89
433	chr1:167754723-167762974	8251	158.04	97.78	73.1	28.17	1.1
434	chr1:168047001-168056931	9930	244.02	5.75	84.43	28.69	1.41
435	chr1:168190751-168197217	6466	120.91	28.09	83.31	39.73	1.07
436	chr1:168200025-168223818	23793	4432.21	99.43	82.56	31.2	10.68
437	chr1:169356313-169364393	8080	229.68	83.96	75.32	35.62	1.63
438	chr1:171278007-171287778	9771	176.65	32.48	86.2	28.33	1.04
439	chr1:172407047-172415570	8523	230.71	6.11	78.7	38.43	1.55
440	chr1:173340009-173344987	4978	89.97	7.06	87.08	33.89	1.04
441	chr1:173602521-173616030	13509	1320.35	4.91	93.14	71.33	5.6
442	chr1:173757591-173764626	7035	127.64	96.81	15.65	43.91	1.04
443	chr1:173831103-173842691	11588	3651.3	2.56	6.25	7.66	18.07
444	chr1:173852369-173874765	22396	2021.5	99.68	84.95	27.3	5.18
445	chr1:174042268-174050984	8716	221.6	99.6	99.04	1.22	1.46
446	chr1:174978534-174983950	5416	130.28	51.61	83.95	27.58	1.38
447	chr1:179039146-179047823	8677	199.61	99.26	84.38	30.17	1.32
448	chr1:179065146-179081023	15877	976.44	0.33	80.94	30.58	3.53
449	chr1:179407039-179412022	4983	92.72	89.97	87.71	44.31	1.07
450	chr1:179550571-179564941	14370	64813.5	1.18	86.93	37.38	258.65
451	chr1:179776008-179785292	9284	289.96	28.74	80.3	32.81	1.79
452	chr1:179807072-179817023	9951	180.14	0.58	84.89	30.25	1.04
453	chr1:179828391-179838388	9997	524.07	0.59	87.2	28.16	3.01
454	chr1:179883446-179890157	6711	119.12	94.1	78.16	31.1	1.02
455	chr1:179918032-179926676	8644	711.25	8.75	86.61	38.53	4.72
456	chr1:180162003-180172017	10014	334	100	79.04	25.45	1.91
457	chr1:180237411-180250772	13361	480.39	45.8	82.04	27.34	2.06
458	chr1:180853171-180857949	4778	89.03	98.87	77.53	33.71	1.07
459	chr1:180929060-180943891	14831	274.75	6.82	83.73	30.18	1.06
460	chr1:181055039-181061986	6947	153.02	49.67	77.12	36.61	1.26
461	chr1:181215089-181224881	9792	196.39	78.04	85.85	38.1	1.15
462	chr1:182013025-182028869	15844	348.61	8.65	82.89	31.97	1.26
463	chr1:182349057-182357876	8819	166.38	0.7	67.79	23.88	1.08
464	chr1:184587121-184597795	10674	366.07	98.91	82.79	24.59	1.97
465	chr1:186668421-186674111	5690	158.17	98.48	95.92	26.38	1.59
466	chr1:188226013-188233881	7868	145.89	92.68	79.94	38.64	1.06
467	chr1:191347006-191353134	6128	190.95	85.42	97.81	15.89	1.79
468	chr1:193217136-193224552	7416	366.24	100	88.26	41.53	2.83
469	chr1:194155424-194160986	5562	103.19	44.27	62.79	38.39	1.06
470	chr1:198796492-198800802	4310	172.03	98.17	80.66	5.95	2.29
471	chr1:199867195-199875755	8560	181.54	1.4	86.96	28.07	1.22
472	chr1:200937494-200944797	7303	240.01	0	82.92	25.83	1.88
473	chr1:201842001-201855854	13853	537.6	99.99	83.23	30.34	2.23
474	chr1:202283931-202289516	5585	152.53	99.98	93.44	10.18	1.57
475	chr1:202547330-202559831	12501	764.87	99.21	83.52	33.15	3.51
476	chr1:202692443-202701044	8601	196.01	0.32	69.59	34.84	1.31
477	chr1:202839774-202854219	14445	1004.63	28.19	84.06	36.03	3.99
478	chr1:202980734-202996231	15497	454.39	92.17	85.47	27.54	1.68
479	chr1:203694114-203702704	8590	441.69	99.74	92.97	1.6	2.95
480	chr1:203763314-203772596	9282	226.46	98.62	77.43	24.07	1.4
481	chr1:204369106-204384973	15867	485.75	5.58	77.77	22.26	1.76
482	chr1:204515141-204528469	13328	587.6	99.99	82.06	22.63	2.53
483	chr1:205051049-205060765	9716	365.23	0.02	85.47	28.64	2.16
484	chr1:205108038-205119918	11880	817.39	2.26	80.19	23.11	3.95
485	chr1:205578020-205589947	11927	335.05	0	78.21	27.46	1.61
486	chr1:205682510-205687597	5087	98	0.51	62.76	25.51	1.1
487	chr1:205735517-205744015	8498	181.55	1.67	90.07	17.2	1.23
488	chr1:205826038-205832979	6941	127.06	69.28	81.21	34.98	1.05
489	chr1:206283047-206288018	4971	90.19	23.24	82.73	47.09	1.04
490	chr1:206555082-206586237	31155	1721.77	80.98	81.69	33.5	3.17
491	chr1:206818040-206830025	11985	549.11	99.63	88.43	27.6	2.63
492	chr1:207987022-208012868	25846	1429.51	88.95	81.11	30.85	3.17
493	chr1:209401007-209410872	9865	1461.35	55.5	72.72	48.44	8.49
494	chr1:209956039-209962584	6545	127.7	11.36	83.55	32.89	1.12
495	chr1:211720482-211728845	8363	329.83	0.78	97.6	96.82	2.26
496	chr1:211854035-211870924	16889	416.72	91.72	81.68	37.04	1.41
497	chr1:211917041-211925831	8790	302.94	0	84.78	26.99	1.98
498	chr1:212904002-212912387	8385	181.14	2.32	84.95	29.95	1.24
499	chr1:213065459-213075982	10523	332.63	99.94	83.37	40.6	1.81
500	chr1:214446252-214456955	10703	295.67	2.35	85.65	31.17	1.58
501	chr1:214522166-214532820	10654	311.6	1.34	82.56	27.98	1.68
502	chr1:220272296-220280469	8173	168.57	99.36	88.7	30.29	1.18
503	chr1:220526522-220532027	5505	113.7	0.96	98.9	2.32	1.18
504	chr1:222636008-222657013	21005	6498.82	3.58	86.46	24.41	17.74
505	chr1:222658010-222668016	10006	293.28	7.51	82.64	40.99	1.68
506	chr1:222725565-222733716	8151	159.96	0.73	84.46	29.26	1.13
507	chr1:223298096-223305856	7760	203.03	0.83	78.11	32.05	1.5
508	chr1:224132043-224154013	21970	995.25	5.5	85.7	39.85	2.6
509	chr1:224373189-224384375	11186	215.57	99.41	87.81	30.69	1.11
510	chr1:224927040-224931944	4904	92.57	99.93	69.7	32.45	1.08
511	chr1:225982066-225986903	4837	92.55	90.71	94.06	72.12	1.1
512	chr1:226028567-226035014	6447	129.01	16.28	81.4	22.48	1.15
513	chr1:226106055-226111897	5842	110.04	0.01	79.09	30.91	1.08
514	chr1:226818237-226825510	7273	180.02	0.01	75.56	21.12	1.42
515	chr1:226884615-226894854	10239	332.24	4.04	85.83	21.51	1.86
516	chr1:226920095-226930795	10700	238.36	4.74	84.05	18.06	1.28
517	chr1:227847160-227855959	8799	180.01	98.89	86.15	15.83	1.17
518	chr1:227862405-227877004	14599	450.62	94.49	86.11	33.38	1.77
519	chr1:227879207-227889955	10748	429.52	88.65	82.95	29.36	2.29
520	chr1:227892055-227904004	11949	245.25	92.88	85.08	30.66	1.18
521	chr1:227905061-227914616	9555	196.77	84.37	77.01	45.63	1.18
522	chr1:227918960-227922738	3778	89.01	0	87.64	17.99	1.35
523	chr1:228107072-228112020	4948	87	0	75.86	20.69	1.01
524	chr1:228151168-228169024	17856	3400.97	98.65	85.42	28.87	10.92
525	chr1:228281024-228294981	13957	349.65	88.84	79.68	29.46	1.44
526	chr1:228360097-228374878	14781	764.32	99.12	82.62	25.14	2.97
527	chr1:228384125-228390005	5880	117.8	96.54	80.3	23.98	1.15
528	chr1:228580166-228587198	7032	151.3	1.33	75.45	22	1.23
529	chr1:228608342-228617150	8808	376.96	0.6	78.7	19.75	2.45
530	chr1:229396214-229407113	10899	763.65	0.32	82.37	32.47	4.02
531	chr1:229563370-229571260	7890	356.84	0.56	97.36	2.6	2.59
532	chr1:229669029-229678010	8981	977.86	95.16	4.63	1.39	6.24
533	chr1:229768060-229776983	8923	180.18	99.97	84.44	22.27	1.16
534	chr1:229794971-229809013	14042	1761.75	99.92	80.61	37.87	7.19
535	chr1:230414068-230419149	5081	92.02	100	76.09	27.18	1.04
536	chr1:231154182-231160017	5835	104.84	56.6	80.45	24.8	1.03
537	chr1:231343851-231351732	7881	196.79	24.29	90.45	60.51	1.43
538	chr1:231468185-231476794	8609	181.05	7.19	79	28.72	1.21
539	chr1:233112024-233125025	13001	315.03	82.53	83.49	37.15	1.39
540	chr1:233857377-233870742	13365	369.44	95.25	86.25	33.29	1.59
541	chr1:234541762-234548029	6267	160.34	0.08	87.62	22.72	1.47
542	chr1:234740423-234749955	9532	268	15.3	77.24	32.84	1.61
543	chr1:234855187-234867884	12697	271.07	73.05	81.92	33.58	1.22
544	chr1:235270034-235278805	8771	188.61	1.11	80.15	35.51	1.23
545	chr1:235608672-235615558	6886	268.1	4.49	85.08	44.23	2.23
546	chr1:235711071-235715899	4828	91.06	0.02	87.9	28.57	1.08
547	chr1:236696006-236722992	26986	4128.52	42.21	78.56	39.49	8.77
548	chr1:237060869-237066655	5786	152.02	99.99	82.9	25.67	1.51
549	chr1:237362557-237370736	8179	531.79	2.04	77.3	70.59	3.73
550	chr1:238107183-238110455	3272	91.3	12.05	36.28	11.76	1.6
551	chr1:238516200-238523012	6812	267.56	99.9	89.44	26.18	2.25
552	chr1:240917321-240925996	8675	187.84	14.47	81.05	39.56	1.24
553	chr1:241792552-241800968	8416	167.48	0.05	75.49	33.05	1.14
554	chr1:243209014-243235030	26016	2403.98	2.11	83.25	29.68	5.3
555	chr1:244213017-244220765	7748	157	99.36	62.42	26.11	1.16
556	chr1:244865557-244873510	7953	231.58	96.32	74.95	28.08	1.67
557	chr1:244891162-244900015	8853	199.05	99.21	85.41	34.86	1.29
558	chr1:245002140-245010628	8488	172.5	74.8	77.08	35.25	1.17
559	chr1:245016079-245031993	15914	341.04	6.18	75.81	36.57	1.23
560	chr1:246673871-246681363	7492	173.5	98.17	65.84	35.27	1.33
561	chr1:246794058-246804894	10836	301.63	90.39	77.92	37.69	1.6
562	chr1:247254569-247269004	14435	288.95	2.62	82.71	36.05	1.15
563	chr1:247448011-247471888	23877	730.76	14.5	79.78	30.02	1.76
564	chr1:247678203-247686875	8672	193.41	78.19	85.38	25.78	1.28
565	chr1:248059229-248069010	9781	232.78	80.59	77.04	40.33	1.36
566	chr1:248867085-248880848	13763	283.26	67.28	86.43	35.11	1.18
567	chr1:248890000-248904919	14919	291.9	92.89	87.67	31.41	1.12
568	chr1:249103409-249108748	5339	135	0.74	82.22	22.96	1.45
569	chr1:249138684-249147683	8999	251.67	93.91	80	30.99	1.6
570	chr1:249164177-249171386	7209	226.52	35.96	74.94	33.21	1.8
571	chr1:249229030-249239946	10916	218.37	60.34	80.76	41.73	1.15
572	chr2:153402-161892	8490	165.97	20.94	77.7	29.57	1.12
573	chr2:193027-202911	9884	198	57.58	84.85	31.82	1.15
574	chr2:416537-426002	9465	232.5	4.3	82.37	28.82	1.41
575	chr2:664139-672860	8721	319.02	0.32	89.03	23.51	2.1
576	chr2:736398-745009	8611	154.1	24.05	80.53	51.3	1.03
577	chr2:859171-886475	27304	1324.11	85.04	79.53	29.75	2.78
578	chr2:1098457-1106928	8471	168.05	68.43	72.61	34.52	1.14
579	chr2:1224007-1235817	11810	234.56	62.85	81.34	27.35	1.14
580	chr2:1846498-1852964	6466	116.28	90.54	86.98	25.1	1.03
581	chr2:3390428-3396832	6404	418.06	31.81	74.17	49.53	3.74
582	chr2:3450041-3456987	6946	127.72	66.71	91.39	20.69	1.05
583	chr2:3468487-3486896	18409	488.91	53.66	81.86	27.01	1.52
584	chr2:3587037-3601224	14187	420.31	3.66	80.04	35.97	1.7
585	chr2:3614251-3627853	13602	501.82	28.35	83.15	34.99	2.12
586	chr2:7016680-7020877	4197	228.38	6.25	86.65	94.92	3.12
587	chr2:7178320-7185873	7553	167.01	98.8	86.23	29.94	1.27
588	chr2:7797685-7802972	5287	579.38	99.26	67.25	63.23	6.28
589	chr2:8806004-8824551	18547	431.75	36.38	79.96	31.9	1.33
590	chr2:9034133-9043965	9832	182.81	10.85	84.49	32.84	1.07
591	chr2:9723170-9728812	5642	100.22	0.39	58.33	26.42	1.02
592	chr2:10074210-10078930	4720	88.05	94.29	84.08	31.85	1.07
593	chr2:10177046-10190775	13729	391.29	34.53	82.1	21.75	1.63
594	chr2:10228723-10237383	8660	300.5	95.03	89.11	30.54	1.99
595	chr2:10592433-10601879	9446	256.48	99.55	78.47	37.19	1.56
596	chr2:10702705-10713537	10832	276.58	1.1	84.59	20.82	1.46
597	chr2:11582148-11587883	5735	100.58	5.56	85.45	27.29	1.01
598	chr2:11720027-11728980	8953	637.22	99.99	29.97	7.49	4.08
599	chr2:13621435-13623616	2181	1318.26	99.94	98.93	1.18	34.66
600	chr2:17039224-17044323	5099	105.47	0.15	98.58	35.21	1.19
601	chr2:17960203-17970983	10780	382.38	98.14	87.39	35.09	2.03
602	chr2:20108276-20114792	6516	123.04	13.83	83.74	30.08	1.08
603	chr2:20870168-20880410	10242	202	86.63	84.16	25.25	1.13
604	chr2:24383015-24392914	9899	261.44	6.2	86.75	20.18	1.51
605	chr2:24458154-24468490	10336	521.23	37.28	86.28	34.27	2.89
606	chr2:25012157-25027027	14870	376.68	81.12	75.29	23.47	1.45
607	chr2:25033386-25069950	36564	5474.18	80.77	82.41	31.3	8.59
608	chr2:25137100-25145290	8190	143.13	0.07	86	19.61	1
609	chr2:25164432-25173990	9558	339.04	0	79.65	25.08	2.03
610	chr2:25371040-25386823	15783	1600.34	59.1	75.12	37.84	5.81
611	chr2:25449247-25459020	9773	253.08	0.8	82.61	22.94	1.49
612	chr2:25472053-25481785	9732	220.03	84.54	83.18	29.55	1.3
613	chr2:25959035-25968760	9725	226.65	0.48	73.49	30.03	1.34
614	chr2:26407445-26419942	12497	305.47	77.81	73.86	25.05	1.4
615	chr2:26612263-26620941	8678	292.37	99.65	90.76	23.03	1.93
616	chr2:26999479-27007012	7533	133.61	99.91	81.24	21.95	1.02
617	chr2:27270658-27284916	14258	820.39	85.29	78.33	29.23	3.3
618	chr2:27288028-27296375	8347	179.11	40.79	78.22	23.51	1.23
619	chr2:27426112-27432750	6638	124.5	0.4	84.74	22.49	1.08
620	chr2:27499070-27505678	6608	125.29	99.95	80.81	13.74	1.09
621	chr2:27593155-27610942	17787	383.22	38.43	71.33	26.89	1.24
622	chr2:27612242-27620709	8467	203.2	3.56	84.24	31.12	1.38
623	chr2:27869039-27890002	20963	887.98	48.11	80	35.26	2.43
624	chr2:29170182-29176955	6773	127.82	99.83	82	41.29	1.08
625	chr2:30379491-30383375	3884	92.03	98.91	61.42	30.99	1.36
626	chr2:31487025-31495911	8886	168.07	77.62	80.95	29.51	1.08
627	chr2:31911382-31920963	9581	207.03	14.92	84.67	34.81	1.24
628	chr2:35399686-35405621	5935	125.2	2.14	95.54	69.01	1.21
629	chr2:37056561-37061306	4745	488.54	99.93	95.29	16.96	5.9
630	chr2:37320952-37328976	8024	153.12	87.58	85.59	26.5	1.09
631	chr2:37473197-37490657	17460	1074	43.91	79.68	36.04	3.53
632	chr2:37543028-37547852	4824	99.06	0.05	85.84	28.28	1.18
633	chr2:37868126-37876626	8500	183.01	1.64	77.59	22.4	1.23
634	chr2:42653763-42669958	16195	517	1.18	87.97	30.24	1.83
635	chr2:43089228-43099373	10145	311.39	0.67	82.49	16.44	1.76
636	chr2:43288180-43296937	8757	180.89	3.99	82.51	27.58	1.18
637	chr2:46983940-46991006	7066	150.89	92.71	80.44	29.72	1.22
638	chr2:47126347-47136934	10587	908.65	3.86	78.72	36.59	4.92
639	chr2:47383766-47391707	7941	198.89	0.19	37.25	45.42	1.44
640	chr2:47739312-47777847	38535	1942.45	76.43	80.73	31.24	2.89
641	chr2:48023036-48030915	7879	138.64	88.98	71.38	30.8	1.01
642	chr2:52854460-52860490	6030	295.3	5.77	63.42	45.4	2.81
643	chr2:54304188-54311651	7463	324.65	99.36	85.05	29.26	2.49
644	chr2:54477112-54485971	8859	370.57	1.63	87.58	30.77	2.4
645	chr2:54547003-54557025	10022	196.34	0.5	83.52	38.16	1.12
646	chr2:58476185-58483801	7616	273.14	77.49	75.42	43.74	2.06
647	chr2:61364136-61375526	11390	780.17	3.2	88.84	33.9	3.93
648	chr2:61411855-61418826	6971	162.01	50.62	71.29	37.35	1.33
649	chr2:62369113-62374762	5649	112.72	94.08	84.58	37.71	1.14
650	chr2:62758541-62763926	5385	105.4	57.88	86.83	44.93	1.12
651	chr2:65242096-65255005	12909	272.63	27.89	85.69	28.26	1.21
652	chr2:65269165-65277877	8712	180.82	2.57	72.54	40.86	1.19
653	chr2:65294052-65317968	23916	862.9	85.58	84.29	36.59	2.07
654	chr2:68400114-68419457	19343	1501.15	36.15	83.97	37.27	4.45
655	chr2:69542093-69554716	12623	231.34	0.13	51.19	23.19	1.05
656	chr2:69683033-69692939	9906	276.12	0.44	91.07	40.03	1.6
657	chr2:70162494-70170919	8425	232	92.24	88.79	28.45	1.58
658	chr2:70186159-70193946	7787	242.32	0.41	80.19	22.39	1.78
659	chr2:70207038-70223946	16908	334.86	0.7	85.72	24.25	1.14
660	chr2:70253049-70262660	9611	335.09	0.33	82.98	28.09	2
661	chr2:70274305-70280874	6569	119.69	0.05	90.79	36.79	1.04
662	chr2:70309175-70318153	8978	231.78	50.7	76.05	28.59	1.48
663	chr2:70472274-70481015	8741	2846.69	0.48	1.02	0.59	18.68
664	chr2:70500000-70510215	10215	422.89	98.17	86.26	33.39	2.37
665	chr2:71209059-71224984	15925	2827	2.19	81.62	35.85	10.18
666	chr2:71409347-71417139	7792	161.5	4.12	89.63	21.12	1.19
667	chr2:71613367-71624839	11472	286.76	97.43	78.25	28.73	1.43
668	chr2:73138051-73148815	10764	222.71	3.67	48.8	16.4	1.19
669	chr2:73298103-73317752	19649	1186	2.61	76.73	21.16	3.46
670	chr2:73474904-73486389	11485	243.18	53.88	85.19	32.5	1.21
671	chr2:73674664-73682501	7837	343	98.25	71.43	36.15	2.51
672	chr2:73943010-73949017	6007	108.15	55.25	77.48	30.03	1.03
673	chr2:73976119-73990617	14498	437.6	2.29	86.3	25.5	1.73
674	chr2:74041298-74046011	4713	90.01	7.78	78.89	22.22	1.1
675	chr2:74328089-74334598	6509	127	97.64	82.68	24.41	1.12
676	chr2:74343193-74358005	14812	681.73	84.25	84.36	32.22	2.64
677	chr2:74377064-74384530	7466	135.13	13.35	73.34	24.45	1.04
678	chr2:74439070-74448599	9529	245.36	38.85	79.21	34.85	1.48
679	chr2:74640282-74646016	5734	104.17	40.32	73.6	30.72	1.04
680	chr2:74684501-74691714	7213	132.2	41.99	74.28	27.12	1.05
681	chr2:74717377-74721995	4618	126.01	99.21	67.46	15.08	1.56
682	chr2:76668022-76672540	4518	127.09	1.46	25.98	26.21	1.61
683	chr2:78985028-78992473	7445	137.49	3.47	86.71	40.47	1.06
684	chr2:79003818-79010489	6671	140.86	87.12	85	28.6	1.21
685	chr2:79018144-79024961	6817	437.21	98.35	90.56	7.02	3.68
686	chr2:79317075-79326897	9822	193.41	51.68	79.32	47.26	1.13
687	chr2:84098666-84108167	9501	362.71	54.32	79.74	42.89	2.19
688	chr2:84687003-84692009	5006	89.26	88.63	81.73	30.55	1.02
689	chr2:84694184-84707949	13765	591.19	86.49	85.94	30.32	2.46
690	chr2:85289402-85297658	8256	192.69	1.57	86.99	24.93	1.34
691	chr2:85542016-85557760	15744	657.79	3.06	84.62	24.27	2.4
692	chr2:85614002-85619382	5380	99.72	69.91	65.86	33.41	1.06
693	chr2:85762081-85779615	17534	640.56	65.39	82.77	28.7	2.09
694	chr2:85830423-85840016	9593	230.44	4.36	83.5	32.19	1.38
695	chr2:86245060-86257004	11944	358.12	0.32	82.12	25.35	1.72
696	chr2:86723753-86737568	13815	909.75	7.28	80.29	28.02	3.78
697	chr2:86936054-86946987	10933	245.53	42.51	83.61	41.24	1.29
698	chr2:87049025-87053949	4924	90	68.89	80	41.11	1.05
699	chr2:87111128-87122846	11718	234.71	61.63	82.27	38.95	1.15
700	chr2:87124054-87275014	150960	6672.2	72.06	80.99	38.73	2.53
701	chr2:87303039-87315983	12944	308.55	53.2	82.26	35.9	1.37
702	chr2:87344012-87356981	12969	264.9	58.35	80.36	40.75	1.17
703	chr2:87374111-87390622	16511	374.05	69.18	80.35	38.51	1.3
704	chr2:87421147-87436860	15713	389.27	86.72	85.05	31.43	1.42
705	chr2:87438262-87447915	9653	216.61	80.82	82.69	34.86	1.29
706	chr2:87475096-87484938	9842	187.31	78.41	83.56	29.81	1.09
707	chr2:87503026-87515018	11992	268.62	58.7	80.45	30.76	1.28
708	chr2:87548024-87581993	33969	1798.61	23	80.38	32.53	3.04
709	chr2:87598000-87617226	19226	819.2	78.05	76.87	40.71	2.44
710	chr2:87999000-88004996	5996	116.96	66.33	80.28	39.51	1.12
711	chr2:88022054-88128368	106314	4358.38	36.83	78.68	40.43	2.35
712	chr2:88244893-88252002	7109	142.5	57.23	84.4	44.32	1.15
713	chr2:88257055-88326013	68958	3338.83	30.78	81.96	38.54	2.78
714	chr2:88799542-88879983	80441	3116	74.8	82.88	37.26	2.22
715	chr2:89062069-89069545	7476	179.69	75.03	73.61	54.66	1.38
716	chr2:89251078-89255952	4874	88.68	57.21	83.68	41.49	1.04
717	chr2:89273106-89287006	13900	311.92	61	75.71	36.66	1.29
718	chr2:89294253-89302676	8423	155.58	92.21	17.64	83.41	1.06
719	chr2:90266340-90289011	22671	993.26	22.6	80.27	33.64	2.51
720	chr2:90301013-90318022	17009	720.34	78.16	77.1	39.59	2.43
721	chr2:90443019-90462013	18994	402.39	48.23	77.31	38.9	1.21
722	chr2:90467081-90478022	10941	380.95	39.85	75.67	41.22	2
723	chr2:90493041-90511003	17962	744.67	22	77.33	39.16	2.38
724	chr2:90523031-90544595	21564	984.44	77.83	80.25	33.59	2.62
725	chr2:91664015-91683010	18995	424.77	48.71	77.92	38.73	1.28
726	chr2:91687072-91698823	11751	465.14	41.29	71.88	42.59	2.27
727	chr2:91713541-91733016	19475	785.45	21.22	77.67	39.73	2.31
728	chr2:91746046-91840977	94931	4543.03	52.51	80.83	32.89	2.74
729	chr2:91854008-91861996	7988	149.41	63.97	82.82	36.53	1.07
730	chr2:91992060-92004010	11950	219.47	50.23	79.73	42.07	1.05
731	chr2:92160000-92164811	4811	89.58	38.3	71.98	37.69	1.07
732	chr2:92224000-92236987	12987	229.96	49.88	79.8	42.16	1.02
733	chr2:92305042-92326011	20969	392.66	19.99	85.96	54.1	1.07
734	chr2:95413018-95465920	52902	8425.98	2.53	81.22	30.01	9.13
735	chr2:95474065-95485986	11921	991.45	3.49	68.96	62.73	4.77
736	chr2:95497039-95575009	77970	3846.61	9.6	82.73	29.66	2.83
737	chr2:95585186-95600958	15772	578.31	7.56	85.23	30.94	2.1
738	chr2:95609138-95627017	17879	691.96	90.44	85.42	25.75	2.22
739	chr2:95809098-95819020	9922	294.64	1.12	86.49	32.15	1.7
740	chr2:95844729-95852994	8265	198.2	97.4	86.34	22.26	1.38
741	chr2:95877368-95898898	21530	1511.72	99.77	85.2	27.44	4.03
742	chr2:96489000-96504918	15918	690.2	8.72	77.88	24.19	2.49
743	chr2:96511115-96525828	14713	684.79	44.5	80.12	48.84	2.67
744	chr2:96644423-96661363	16940	734.94	6.93	61.4	28.77	2.49
745	chr2:96871863-96889964	18101	333.34	87.69	80.68	32.14	1.06
746	chr2:96901043-96911030	9987	200.49	86.83	85.12	36.46	1.15
747	chr2:96912140-96923725	11585	374.38	2.17	84.21	23.06	1.85
748	chr2:96929039-96943576	14537	729.44	95.31	88.51	26.39	2.88
749	chr2:97255627-97264663	9036	236.5	0.07	77.9	33.05	1.5
750	chr2:97366077-97376318	10241	367.14	6.83	85.83	30.26	2.06
751	chr2:97488103-97504993	16890	797.52	78.69	79.4	28.64	2.71
752	chr2:97747143-97751569	4426	89.17	4.86	75.51	19.63	1.16
753	chr2:97775464-97792903	17439	606.83	92.54	81.03	42.7	2
754	chr2:97907064-97921946	14882	890.59	54.22	81.99	53.28	3.43
755	chr2:97928003-97945027	17024	786	97.26	80.51	21.65	2.65
756	chr2:98094010-98111992	17982	797.55	2.8	80.89	21.81	2.54
757	chr2:98118728-98132965	14237	807.57	50.52	82.36	52.66	3.25
758	chr2:98192051-98210184	18133	872.92	7.65	68.3	47.78	2.76
759	chr2:98259842-98266892	7050	134.38	91.63	83.61	32.93	1.09
760	chr2:98271971-98275897	3926	118.5	0	86.5	24.89	1.73
761	chr2:99213204-99217574	4370	89.88	16.21	89.73	31.7	1.18
762	chr2:99222002-99232013	10011	180.24	79.46	80.55	29.51	1.03
763	chr2:99234662-99241901	7239	136.21	7.35	73.93	24.98	1.08
764	chr2:99886187-99895831	9644	178.57	70.92	79.62	32.71	1.06
765	chr2:101613107-101622995	9888	191.68	33.21	67.03	31.29	1.11
766	chr2:103330082-103338451	8369	236.19	0.92	88.93	33.46	1.62
767	chr2:105947031-105954673	7642	211.86	14.64	84.42	44.06	1.59
768	chr2:106578164-106593000	14836	458.03	56.39	82.48	39.5	1.77
769	chr2:106606122-106614989	8867	171.68	41.76	85.04	33.36	1.11
770	chr2:106622486-106640900	18414	556.13	39.15	80.07	39.37	1.73
771	chr2:106863097-106875023	11926	268.44	33.13	82.58	39.71	1.29
772	chr2:106878005-106902900	24895	791.65	59.29	81.5	37.13	1.82
773	chr2:106925190-106938948	13758	346.5	48.99	78.61	41.95	1.44
774	chr2:106945030-106960438	15408	314.18	43.28	83.93	33.13	1.17
775	chr2:106984106-107048022	63916	3160.4	46.17	80.8	39.79	2.84
776	chr2:107049081-107090994	41913	1212.34	25.48	81.03	39.16	1.66
777	chr2:107189009-107205788	16779	375.13	59.97	83.35	33.74	1.28
778	chr2:107283185-107287731	4546	90.34	96.67	87.82	35.47	1.14
779	chr2:107308058-107320007	11949	503.54	69.79	81.33	32.5	2.42
780	chr2:107395389-107412016	16627	707.18	74.08	80.98	37.91	2.44
781	chr2:107413017-107429011	15994	2126.84	30.02	81.78	39.99	7.63
782	chr2:108413008-108431997	18989	452.15	62.58	79.87	33.88	1.37
783	chr2:108436005-108476026	40021	1246.29	72.23	80.85	38.66	1.79
784	chr2:108481021-108524002	42981	1875.3	72.79	80.98	39.7	2.5
785	chr2:108525086-108541584	16498	437.23	36.38	83.47	37.98	1.52
786	chr2:108855062-108864768	9706	202.02	23.74	80.72	42.56	1.19
787	chr2:108910401-108922762	12361	257.84	31.03	79.69	32.25	1.2
788	chr2:108926001-108940785	14784	483.41	32.81	86	34.73	1.88
789	chr2:108968109-108972962	4853	87.65	47.36	75.9	37.81	1.04
790	chr2:109010088-109031641	21553	1248.02	35.5	80.65	36.77	3.32
791	chr2:109059078-109068914	9836	196.16	27.87	83.7	31.72	1.14
792	chr2:109105188-109138005	32817	1807.07	69.94	80.9	37.04	3.16
793	chr2:109142177-109155936	13759	418.37	39.38	86.71	26.18	1.74
794	chr2:109266089-109275022	8933	161.17	76.33	81.11	37.7	1.03
795	chr2:109298331-109310854	12523	376.18	83.17	80.44	37.37	1.72
796	chr2:109329034-109391914	62880	1938.35	70.33	79.76	38.25	1.77
797	chr2:109493178-109504020	10842	377.89	99.11	84.66	27.31	2
798	chr2:109507041-109516971	9930	214.33	62.12	83.2	42.97	1.24
799	chr2:109595036-109624288	29252	575.51	2.36	84.64	25.59	1.13
800	chr2:109740057-109749985	9928	188.14	59.01	82.41	31.37	1.09
801	chr2:109765052-109779030	13978	268.8	99.86	86.23	27.39	1.1
802	chr2:109780000-109785978	5978	121.22	99.12	86.77	28.19	1.16
803	chr2:109800425-109807780	7355	134.06	99.99	87.3	27.61	1.05
804	chr2:109809016-109815003	5987	106	100	83.96	23.58	1.02
805	chr2:109901008-109906014	5006	98	98.98	84.69	25.51	1.12
806	chr2:109992634-110000012	7378	136.83	99.76	85.02	30.33	1.06
807	chr2:110033000-110049917	16917	481.53	99.25	83.48	26.86	1.63
808	chr2:110065001-110109286	44285	1340.24	92.11	83.3	27.43	1.74
809	chr2:110251548-110264915	13367	346.46	84.38	81.2	29.78	1.49
810	chr2:110370787-110378978	8191	239.14	93.69	84.1	27.62	1.67
811	chr2:110511017-110520897	9880	203.2	23.91	83.37	37.5	1.18
812	chr2:110539016-110625890	86874	3932.97	83.36	81.7	37.07	2.6
813	chr2:110723020-110736996	13976	1203.88	6.39	81.3	23.31	4.94
814	chr2:110742045-110758821	16776	653.55	60.44	78.68	38.37	2.23
815	chr2:110764077-110770776	6699	121.36	46.52	82.12	30.38	1.04
816	chr2:111022262-111037349	15087	7406.03	1.33	86.38	29.4	28.15
817	chr2:111128200-111145027	16827	661.76	39.6	78.48	38.61	2.26
818	chr2:111149125-111163025	13900	1657.89	95.33	77.38	21.02	6.84
819	chr2:111261028-111348026	86998	3936.78	16.62	81.71	37.08	2.59
820	chr2:111366003-111375632	9629	208.2	78.11	84.73	39.4	1.24
821	chr2:111431306-111484824	53518	118804	99.19	85.44	34.1	127.3
822	chr2:111874289-111882565	8276	178.01	28.09	82.02	20.79	1.23
823	chr2:111918291-111928027	9736	245	98.37	81.43	23.67	1.44
824	chr2:111978144-111986008	7864	158.57	88.62	70.36	29.34	1.16
825	chr2:112282191-112293786	11595	317.87	56.11	81.91	38.86	1.57
826	chr2:112331279-112342933	11654	270.11	37.74	78.34	30.41	1.33
827	chr2:112362002-112370796	8794	178.46	16.67	81.86	33.37	1.16
828	chr2:112411035-112479922	68887	2208.91	12.27	83.54	31.61	1.84
829	chr2:112502223-112511936	9713	268.59	15.64	82.31	33.14	1.59
830	chr2:112514233-112530012	15779	456.72	9.98	84.6	31.01	1.66
831	chr2:112559073-112576993	17920	401.15	25	80.36	37.92	1.28
832	chr2:112592046-112611997	19951	527.6	21.82	81.09	38.25	1.52
833	chr2:112618016-112624023	6007	105.07	26.63	84.28	41.33	1
834	chr2:112793140-112802926	9786	203.75	85.27	77.01	32.96	1.19
835	chr2:113029096-113055932	26836	1292.93	79.09	84.16	34.87	2.76
836	chr2:113090061-113102813	12752	391.24	70.55	83.85	37.8	1.76
837	chr2:113115088-113196958	81870	3410.79	17.77	81.41	38.28	2.39
838	chr2:113283011-113292786	9775	256	97.41	71.31	29.3	1.5
839	chr2:113329095-113345777	16682	1292.13	54.01	79.62	40.42	4.44
840	chr2:113416019-113424946	8927	183.24	99.37	83.6	21.9	1.18
841	chr2:113491494-113498578	7084	137.75	0.75	77.79	23.62	1.12
842	chr2:113599177-113612023	12846	280.97	54.97	85.78	28.7	1.25
843	chr2:114253233-114264939	11706	318.52	33.16	80.92	27.22	1.56
844	chr2:114360071-114371957	11886	349.32	35.93	78.94	37.52	1.69
845	chr2:114382011-114405957	23946	524.5	60.19	82.42	32.19	1.26
846	chr2:114731036-114740534	9498	248.96	8.04	78.58	33.34	1.5
847	chr2:115944049-115952658	8609	186.31	95.15	88.35	28.36	1.24
848	chr2:117042061-117046952	4891	91	19.6	84.77	38.69	1.07
849	chr2:118220681-118232017	11336	426.88	30.07	79.06	40.91	2.16
850	chr2:118238466-118247002	8536	167.24	33.17	78.62	36.95	1.12
851	chr2:118367540-118375725	8185	161.01	33.54	83.85	34.78	1.13
852	chr2:118613029-118619959	6930	280.45	1.83	90.33	45.67	2.32
853	chr2:118669001-118682011	13010	1349.57	11.73	81.9	34.52	5.95
854	chr2:119808165-119813028	4863	89.49	8.14	96.66	27.87	1.06
855	chr2:119929694-119938846	9152	257.46	96.48	80.73	34.07	1.61
856	chr2:120929876-120939641	9765	401.55	95.13	83.27	28.97	2.36
857	chr2:120973282-120984979	11697	485.1	15.94	83.4	25.44	2.38
858	chr2:121971050-121985119	14069	1500.03	1	86.07	19.8	6.11
859	chr2:122520599-122528991	8392	174.77	99.37	81.67	47.55	1.19
860	chr2:122712019-122722740	10721	243.61	99.58	83.55	24.74	1.3
861	chr2:122750085-122761958	11873	241.59	99.98	85.1	23.4	1.17
862	chr2:122773007-122781974	8967	190.34	99.03	87.05	28.28	1.22
863	chr2:122783099-122793893	10794	208.93	99.03	85.63	29.13	1.11
864	chr2:122819072-122825953	6881	128	100	89.06	28.13	1.07
865	chr2:122849022-122870003	20981	530.99	99.69	89.74	32.8	1.45
866	chr2:122922266-122930690	8424	162.05	100	89.51	24.07	1.1
867	chr2:122958063-122963021	4958	87.22	97.64	77.07	29.81	1.01
868	chr2:124442001-124450248	8247	151.42	80.68	79.32	34.79	1.05
869	chr2:125930584-125934992	4408	201.75	86.69	95.97	13.65	2.62
870	chr2:128127012-128134822	7810	139.82	8.04	86.52	29.1	1.03
871	chr2:128281036-128287492	6456	148.07	80.37	86.14	31.44	1.32
872	chr2:128413310-128423295	9985	559.86	94.8	87.99	19.33	3.22
873	chr2:128437814-128445542	7728	435.12	96.71	76.34	3.97	3.23
874	chr2:128597114-128609649	12535	681.3	0.34	88.32	27.16	3.12
875	chr2:128616046-128631842	15796	560.17	1.97	82.04	24.91	2.03
876	chr2:128640271-128650018	9747	182.48	87.54	87.66	33.27	1.07
877	chr2:128944059-128956954	12895	282.36	99.62	82.39	27.36	1.26
878	chr2:129021175-129029222	8047	171.03	8.49	70.47	29.83	1.22
879	chr2:130708017-130716802	8785	177.18	60.79	79.99	39	1.16
880	chr2:130719016-130728814	9798	191.44	48.84	81.73	37.72	1.12
881	chr2:130743420-130757987	14567	380.89	64.12	79.49	41.39	1.5
882	chr2:130760245-130853016	92771	5597.49	12.49	81.79	34.23	3.46
883	chr2:130857023-130887866	30843	887.23	8.75	83.84	30.7	1.65
884	chr2:130905014-130915978	10964	263.74	46.89	75.48	32.74	1.38
885	chr2:130935045-130944952	9907	213	79.69	81.11	18.21	1.23
886	chr2:130965005-130995893	30888	1245.09	57.79	76.74	34.15	2.31
887	chr2:131090200-131108900	18700	3625.64	7.34	96.17	3.19	11.12
888	chr2:131127127-131153926	26799	1046.12	55.35	76.29	32.96	2.24
889	chr2:131161106-131169025	7919	151.66	49.39	84.61	41.66	1.1
890	chr2:131182132-131225837	43705	2717.89	9.48	80.53	33.04	3.57
891	chr2:131248032-131309024	60992	1878.78	33.75	79.07	37.44	1.77
892	chr2:131327034-131387949	60915	1998	65.81	78.97	37.59	1.88
893	chr2:131396029-131401951	5922	103.83	87.01	78.08	32.17	1.01
894	chr2:131403071-131408018	4947	87.48	81.67	83.94	36.19	1.01
895	chr2:131410032-131454025	43993	2769.82	90.46	80.38	34.73	3.61
896	chr2:131457058-131464989	7931	158.81	80.83	82.3	37.23	1.15
897	chr2:131466026-131476028	10002	181.41	52.71	81.2	38.92	1.04
898	chr2:131481000-131533030	52030	2592.92	48.54	79.6	33.34	2.86
899	chr2:131553109-131562868	9759	244.22	61.45	79.99	31.74	1.44
900	chr2:131590009-131613946	23937	755.66	88.99	86.23	24.4	1.81
901	chr2:131621054-131626933	5879	107.29	97.12	84.11	22.62	1.05
902	chr2:131667134-131676961	9827	202.51	76.3	79.75	36.54	1.18
903	chr2:131716139-131728580	12441	251.52	87.25	82.7	33.1	1.16
904	chr2:131801703-131813964	12261	2636	0.87	83.23	29.02	12.33
905	chr2:131879132-131919992	40860	4666.47	75.21	84.62	36.02	6.55
906	chr2:131922063-131943029	20966	740.32	8.14	85.82	34.6	2.02
907	chr2:131964021-131997027	33006	904.33	91.54	83.87	30.69	1.57
908	chr2:132001004-132092924	91920	5757.32	88.34	81.31	33.81	3.59
909	chr2:132103002-132124753	21751	428.37	37.01	79.44	41.26	1.13
910	chr2:132157097-132173934	16837	7946.85	97.96	82.18	38.27	27.07
911	chr2:132194046-132216016	21970	873.59	32.28	78.88	30.17	2.28
912	chr2:132272247-132281988	9741	215.41	70.51	76.72	31.96	1.27
913	chr2:132299393-132305989	6596	136.78	96.72	87.34	18.02	1.19
914	chr2:132313099-132328844	15745	344.82	92.18	82.23	31.63	1.26
915	chr2:132337038-132372027	34989	1227.98	87.07	84.29	26.01	2.01
916	chr2:132375006-132407005	31999	1722.18	90.93	79.95	34.58	3.09
917	chr2:132413173-132432977	19804	768.08	81.23	79.5	40.83	2.22
918	chr2:132513082-132519025	5943	114.68	92.44	82.71	44.04	1.11
919	chr2:132762023-132779943	17920	566.89	62.05	82.58	37.39	1.81
920	chr2:132790011-132805999	15988	519.19	65.64	82.2	36.06	1.86
921	chr2:132837140-132846920	9780	204.14	37.46	79.26	38.54	1.2
922	chr2:132894040-132906740	12700	256.87	38.18	76.52	45.44	1.16
923	chr2:132946016-132956017	10001	183.77	46.27	83.89	38.11	1.05
924	chr2:132965004-133018977	53973	2136.84	8.22	82.24	40.14	2.27
925	chr2:133031015-133043923	12908	517.01	76.24	65.89	41.64	2.3
926	chr2:135206280-135214305	8025	177	96.05	76.84	25.42	1.26
927	chr2:135736580-135744807	8227	249.98	2	78.21	37.8	1.74
928	chr2:135933094-135945936	12842	393.99	45.76	76.18	36.28	1.76
929	chr2:135950072-135959250	9178	247.44	25.34	87.44	29.94	1.55
930	chr2:143656229-143663983	7754	150.62	33.24	83.92	36.75	1.11
931	chr2:143686342-143693906	7564	148.58	92.93	78.61	30.32	1.13
932	chr2:148069095-148078023	8928	179.65	8.36	78.54	40.33	1.15
933	chr2:149637791-149642821	5030	3286.44	0	64.3	1.32	37.47
934	chr2:149876254-149883797	7543	415.02	99.76	86.02	35.66	3.16
935	chr2:150166436-150169274	2838	93.08	1.18	97.22	16.19	1.88
936	chr2:150176049-150183849	7800	163.4	64.92	81.22	32.3	1.2
937	chr2:150325069-150332861	7792	154.03	99.33	84.42	35.72	1.13
938	chr2:152797946-152802772	4826	87.23	98.67	94.78	7.92	1.04
939	chr2:153131042-153135959	4917	90.85	82.46	80.36	42.22	1.06
940	chr2:157219788-157225025	5237	110.75	98.44	84.61	29.4	1.21
941	chr2:157253908-157261421	7513	1891.5	0.37	1.21	0.66	14.44
942	chr2:160621259-160632641	11382	763.87	39.62	81.59	39.99	3.85
943	chr2:161123087-161132022	8935	181	37.57	84.25	37.29	1.16
944	chr2:162360022-162364996	4974	87.52	1.73	53.15	29.15	1.01
945	chr2:167463062-167472025	8963	168.96	48.31	85.61	30.73	1.08
946	chr2:168698039-168703015	4976	88.27	90.45	60.39	28.56	1.02
947	chr2:170357532-170365089	7557	170.29	97.94	81.69	35.99	1.29
948	chr2:174073213-174078705	5492	101.4	79.28	85.84	40.46	1.06
949	chr2:174081091-174093608	12517	902.07	77	81.93	38.8	4.13
950	chr2:176186180-176194953	8773	168.25	96.01	79.39	28.05	1.1
951	chr2:176786040-176794749	8709	331.66	0.3	83.55	26.7	2.18
952	chr2:176866168-176871960	5792	103.01	95.15	83.49	28.15	1.02
953	chr2:177036393-177043680	7287	359.7	2.56	76.93	14.46	2.83
954	chr2:178081034-178090623	9589	395.85	73.59	77.53	41.55	2.37
955	chr2:178094294-178099003	4709	89	0	77.53	42.7	1.08
956	chr2:179373024-179378962	5938	106.38	99.87	82.97	21.75	1.03
957	chr2:179407064-179414980	7916	161	66.46	78.88	38.51	1.17
958	chr2:181733207-181741995	8788	225.01	27.08	79.38	40.38	1.47
959	chr2:183960229-183965626	5397	126.06	99.82	64.54	23.66	1.34
960	chr2:187862289-187872022	9733	655.96	33.07	71.37	42.67	3.86
961	chr2:188034015-188044006	9991	190.77	97.75	85.81	25.46	1.09
962	chr2:191469191-191477946	8755	217.2	88.02	95.5	18.75	1.42
963	chr2:191885372-191895825	10453	271.18	98.14	83.68	30.37	1.49
964	chr2:196379075-196384004	4929	87.37	19.28	83.75	41.22	1.02
965	chr2:196996336-197005573	9237	417.71	0.75	91.33	32.34	2.59
966	chr2:197701879-197706868	4989	95.15	0.02	89.48	15.89	1.09
967	chr2:201064272-201072839	8567	204.58	98.96	97.96	18.49	1.37
968	chr2:201990449-202007864	17415	2053.19	90.74	83.45	27.32	6.76
969	chr2:202024005-202034009	10004	255.83	96.17	83.51	45.51	1.47
970	chr2:202896281-202904357	8076	166.83	94.01	79.92	17.08	1.18
971	chr2:203630298-203634295	3997	87.01	99.99	89.65	26.44	1.25
972	chr2:204082163-204090605	8442	181.23	99.92	85.06	29.34	1.23
973	chr2:204161199-204165996	4797	91.82	99.72	83.32	44.6	1.1
974	chr2:204227417-204233740	6323	111.99	32.19	29.65	10.83	1.02
975	chr2:204287027-204313875	26848	6336.84	60.58	84.96	32.57	13.54
976	chr2:206980014-206989951	9937	190.84	0.81	84.48	30.76	1.1
977	chr2:207169470-207176014	6544	124	100	79.03	31.45	1.09
978	chr2:207447043-207452009	4966	92.98	99.65	85.13	34.33	1.07
979	chr2:207941236-207945830	4594	100	0	86.5	31	1.25
980	chr2:208615682-208622007	6325	140.77	98.55	78.67	32.23	1.28
981	chr2:208683097-208694287	11190	474.2	1.07	84.81	23.01	2.43
982	chr2:209252199-209261919	9720	186.46	76.42	79.9	39.51	1.1
983	chr2:211292031-211301969	9938	235.3	7.23	79.33	27.84	1.36
984	chr2:213693692-213703757	10065	446.04	62.46	82.07	32.48	2.54
985	chr2:217072247-217084545	12298	333.51	99.87	81.38	27.58	1.56
986	chr2:217363103-217367992	4889	87.68	97.7	49.63	24.52	1.03
987	chr2:217720201-217728852	8651	200.07	16.53	36.02	25.52	1.33
988	chr2:217747090-217754037	6947	143.67	86.31	83.45	28.23	1.19
989	chr2:219216185-219224896	8711	235.56	17.03	93.33	8.6	1.55
990	chr2:219263021-219271877	8856	159.03	90.56	81.14	14.48	1.03
991	chr2:219503013-219512087	9074	234.09	2.16	71.8	32.06	1.48
992	chr2:219616452-219626691	10239	284.18	99.99	82.58	21.7	1.59
993	chr2:219934028-219945025	10997	236.73	0.45	77.94	19.26	1.23
994	chr2:220039185-220051854	12669	718.04	97.91	79.25	20.34	3.25
995	chr2:220084236-220093426	9190	212.07	0.48	78.3	19.35	1.32
996	chr2:220099026-220112990	13964	251.74	15.71	83.3	21.71	1.03
997	chr2:220143172-220154852	11680	413.03	96.12	80.87	22.52	2.03
998	chr2:223181494-223189896	8402	784.06	65.44	71.81	33.8	5.35
999	chr2:223419029-223433974	14945	1739.14	67.99	80.39	39.7	6.67
1000	chr2:227697218-227706005	8787	170.28	92.91	85.31	24.8	1.11
1001	chr2:227859666-227864495	4829	95	100	88.42	24.21	1.13
1002	chr2:232233492-232244735	11243	523.03	99.83	85.12	33.47	2.67
1003	chr2:232259090-232274057	14967	398.78	89.31	79.03	35.72	1.53
1004	chr2:232316044-232334004	17960	754.66	8.61	84.11	34.71	2.41
1005	chr2:232358472-232372949	14477	439.79	0.28	87.17	42.53	1.74
1006	chr2:233411166-233417206	6040	437.41	1.53	87.43	26.2	4.15
1007	chr2:233442085-233452004	9919	344.06	98.82	81.25	25.59	1.99
1008	chr2:233718161-233727012	8851	166.05	99.99	84.94	25.3	1.08
1009	chr2:234373970-234389942	15972	816.04	67.4	79.66	24.51	2.93
1010	chr2:234647046-234654672	7626	560.42	0.46	89.85	31.59	4.21
1011	chr2:234771735-234776981	5246	151.92	1.35	77.28	30.97	1.66
1012	chr2:234927260-234934684	7424	214.34	1.95	83.76	25.63	1.66
1013	chr2:235948704-235953903	5199	108	99.07	75	15.74	1.19
1014	chr2:236575881-236583928	8047	325.11	98.74	53.25	26.79	2.32
1015	chr2:236645146-236663150	18004	524.9	93.38	49.21	60.31	1.67
1016	chr2:236706401-236708405	2004	121.11	81.42	81.01	18.16	3.47
1017	chr2:236953176-236961900	8724	162.1	85.19	70.65	47.56	1.07
1018	chr2:237028791-237044016	15225	3178.37	68.6	82.87	30.77	11.97
1019	chr2:237969014-237977937	8923	178.01	21.61	85.2	32.5	1.14
1020	chr2:237988142-237997278	9136	208.97	3.5	87	34.08	1.31
1021	chr2:238065065-238069951	4886	94.49	99.8	74.5	35.33	1.11
1022	chr2:238669024-238675609	6585	116.09	100	75.45	42.27	1.01
1023	chr2:238868299-238874883	6584	256.73	96.32	97.8	90.78	2.24
1024	chr2:239129229-239144932	15703	9162.12	0.54	68.36	38.17	33.46
1025	chr2:239151282-239158838	7556	146.46	6.17	88.84	25.29	1.11
1026	chr2:239351009-239372024	21015	2579.45	99.72	84.37	22.63	7.04
1027	chr2:239395793-239424240	28447	717.54	92.12	82.38	27.65	1.45
1028	chr2:239438068-239466021	27953	2155.62	68.34	73.06	43.39	4.42
1029	chr2:239969917-239975099	5182	150	2	73.33	19.33	1.66
1030	chr2:240721091-240727760	6669	122.33	96.69	75.45	29.62	1.05
1031	chr2:240883028-240892017	8989	163.5	2.45	80.43	15.6	1.04
1032	chr2:241401608-241405972	4364	91	98.9	73.63	42.86	1.2
1033	chr2:241457061-241469740	12679	735.22	10.64	82.04	34.52	3.33
1034	chr2:241497690-241506967	9277	306.03	88.23	87.58	28.92	1.89
1035	chr2:241569479-241573986	4507	88.39	98.52	77.65	27.29	1.12
1036	chr2:241651428-241658522	7094	154	3.9	83.12	25.97	1.24
1037	chr2:242024380-242037518	13138	326.07	38.95	79.14	32.83	1.42
1038	chr2:242098687-242102805	4118	88.17	97.7	76.18	20.42	1.23
1039	chr2:242163022-242178980	15958	586.44	33.76	76.8	28.69	2.11
1040	chr2:242378054-242387739	9685	341.26	100	83	27.62	2.02
1041	chr2:242572437-242577017	4580	87	2.3	85.06	50.57	1.09
1042	chr2:242588429-242594944	6515	122.24	99.99	76.97	17.29	1.08
1043	chr2:242607144-242629897	22753	728.76	87.39	82.56	27.53	1.84
1044	chr2:242656159-242676765	20606	723.13	32.48	84.19	28.99	2.01
1045	chr2:242923007-242927972	4965	88.5	90.96	86.44	33.9	1.02
1046	chr2:242961101-242974023	12922	300.04	68.03	76.67	38.16	1.33
1047	chr2:243153132-243161966	8834	191.16	32.43	79.34	39.23	1.24
1048	chr3:886038-906987	20949	702.53	77.12	77.66	44.73	1.92
1049	chr3:1960000-1972995	12995	334.51	2.53	84.95	31.71	1.48
1050	chr3:3189420-3198668	9248	232.25	74.49	79.33	37.14	1.44
1051	chr3:3839091-3867005	27914	1524.16	76.97	80.72	35.58	3.13
1052	chr3:3869016-3875990	6974	128.41	80.62	73.79	39.43	1.06
1053	chr3:4200365-4213745	13380	280.67	18.67	80.62	34.24	1.2
1054	chr3:4341030-4365015	23985	3000.21	56.01	80.74	40.34	7.17
1055	chr3:4396004-4402899	6895	124.07	3.26	88.71	16.95	1.03
1056	chr3:5217104-5225709	8605	163.07	80.05	85.58	23.93	1.09
1057	chr3:5254362-5263062	8700	306	99.35	84.97	30.39	2.02
1058	chr3:6580014-6588003	7989	155.23	98.95	86.67	34.85	1.11
1059	chr3:8070129-8077918	7789	139.63	41.55	89.9	35.2	1.03
1060	chr3:8711105-8720016	8911	170.1	11.11	82.42	33.92	1.09
1061	chr3:9421212-9436809	15597	727.83	54.93	81.51	40.93	2.68
1062	chr3:9789091-9793583	4492	91.02	45.07	81.32	15.4	1.16
1063	chr3:9886270-9904281	18011	397.53	52.73	87.89	33.08	1.27
1064	chr3:9999088-10007812	8724	204.76	3.43	82.87	39.61	1.35
1065	chr3:10041078-10071985	30907	1887.36	7.82	85.1	26.68	3.5
1066	chr3:10280437-10295251	14814	1385.98	93.97	62.65	32.44	5.37
1067	chr3:10297096-10359772	62676	13740	95.37	76.47	32.03	12.57
1068	chr3:11298219-11306979	8760	155.3	98.62	86.41	25.22	1.02
1069	chr3:11592119-11611667	19548	3261.58	27.32	82.37	38.83	9.57
1070	chr3:11680253-11689104	8851	278.13	20.86	81.63	34.16	1.8
1071	chr3:11946323-11959984	13661	455.61	10.45	75.63	50.34	1.91
1072	chr3:12221129-12229672	8543	151.08	99.34	86.1	23.83	1.01
1073	chr3:12622129-12629773	7644	155.46	65.24	78.75	36.79	1.17
1074	chr3:12874052-12881951	7899	138.93	12.27	72.74	29.39	1.01
1075	chr3:12884036-12967990	83954	43101.8	12.8	85.63	32.49	29.44
1076	chr3:12973016-12982742	9726	467.04	11.56	79.65	25.06	2.75
1077	chr3:13971085-13982904	11819	299.18	98.3	76.08	30.77	1.45
1078	chr3:14189038-14197903	8865	161.32	41.64	81.99	26.84	1.04
1079	chr3:14710977-14724690	13713	471.38	99.77	77.61	26.42	1.97
1080	chr3:14858851-14866681	7830	211.64	99.47	78.26	32.38	1.55
1081	chr3:14981540-14994025	12485	1716.16	6.34	85.24	37.05	7.88
1082	chr3:15053601-15119016	65415	20580.3	79.83	85.8	34.43	18.04
1083	chr3:15296577-15305998	9421	275	88.73	76.36	30.91	1.67
1084	chr3:15426090-15432995	6905	121.16	1.64	78.46	27.44	1.01
1085	chr3:15469110-15486922	17812	735.12	86.11	83.4	31.56	2.37
1086	chr3:15545157-15553849	8692	1931.29	96.74	3.55	1.16	12.74
1087	chr3:15685295-15696879	11584	328.77	99.59	82.04	31.05	1.63
1088	chr3:15776627-15784938	8311	411.09	92.19	29.85	13.31	2.84
1089	chr3:15915209-15924603	9394	968.14	16.87	87.57	22.84	5.91
1090	chr3:16296073-16306966	10893	247.52	3.43	82.22	29.9	1.3
1091	chr3:16357112-16372668	15556	432.34	91.67	81.19	24.52	1.59
1092	chr3:16374481-16382683	8202	187.22	96.79	81.3	28.67	1.31
1093	chr3:16388094-16393747	5653	104	90.38	85.58	26.92	1.06
1094	chr3:17197032-17206906	9874	439.5	11.83	78.38	27.3	2.55
1095	chr3:17211202-17215994	4792	92.1	3.26	85.88	38.04	1.1
1096	chr3:17630269-17640017	9748	220.88	3.6	82.63	38.67	1.3
1097	chr3:19502001-19536779	34778	7028.22	41.26	79.86	43.29	11.59
1098	chr3:19571110-19587898	16788	789.11	20.92	82.25	33.34	2.7
1099	chr3:19652042-19660907	8865	160.03	1.16	85.26	44.46	1.04
1100	chr3:19760810-19774994	14184	986.84	94.86	84.98	27.51	3.99
1101	chr3:19912157-19919004	6847	129.48	37.28	87.59	40.56	1.08
1102	chr3:20400034-20412998	12964	268.25	80.89	82.9	33.31	1.19
1103	chr3:20418225-20431983	13758	361.64	83.52	83.88	37.13	1.51
1104	chr3:21418352-21424008	5656	132.49	90.82	92.58	77.59	1.34
1105	chr3:21583998-21596012	12014	345.22	92.1	87.2	29.99	1.65
1106	chr3:23353015-23361781	8766	195.42	99.71	86.37	25.36	1.28
1107	chr3:23916012-23920981	4969	87.06	67.3	83.36	36.74	1
1108	chr3:23924133-23937974	13841	879.17	29.09	85.59	37.43	3.64
1109	chr3:23956849-23964028	7179	170.25	79.63	65.58	31.81	1.36
1110	chr3:25891770-25904994	13224	347.84	96.62	85.85	26.15	1.51
1111	chr3:25921248-25933013	11765	274.12	95.48	84.19	38.53	1.34
1112	chr3:25934013-25945953	11940	313.35	84.94	84.98	31.96	1.5
1113	chr3:25961326-25976957	15631	348.14	96.57	86.17	34.58	1.28
1114	chr3:25978034-25983211	5177	93.14	98.89	82.8	27.97	1.03
1115	chr3:26085047-26126517	41470	1941.92	85.56	83.32	40.94	2.69
1116	chr3:26128043-26134866	6823	121.48	95.81	83.36	31.79	1.02
1117	chr3:26137041-26148670	11629	229.48	90.64	83.59	33.96	1.13
1118	chr3:32854003-32863851	9848	297.08	71.38	78.45	33.68	1.73
1119	chr3:32928207-32941702	13495	750.12	96.4	82.2	28.07	3.19
1120	chr3:33140145-33148760	8615	247.01	99.92	40.08	4.66	1.64
1121	chr3:33181055-33198100	17045	496.45	40.21	82.47	34.48	1.67
1122	chr3:34722020-34726906	4886	88.14	71.16	83.55	30.04	1.03
1123	chr3:37280978-37288820	7842	166.37	45.81	79.55	29.61	1.22
1124	chr3:37363223-37370996	7773	158	100	55.7	41.14	1.17
1125	chr3:37859755-37865608	5853	103.03	99.02	84.46	22.34	1.01
1126	chr3:38019112-38027825	8713	195.42	99.49	81.58	26.14	1.29
1127	chr3:38178116-38183615	5499	97	49.48	77.32	32.99	1.01
1128	chr3:38495017-38506024	11007	220.72	91.31	90.03	29.77	1.15
1129	chr3:38521175-38536849	15674	762	95.41	82.94	23.36	2.79
1130	chr3:38562052-38585501	23449	3620.65	99.8	82.31	28.72	8.85
1131	chr3:39133123-39142565	9442	202.05	57.42	77.72	23.27	1.23
1132	chr3:39446052-39454510	8458	274.67	92.76	93.49	19.67	1.86
1133	chr3:40502227-40510816	8589	200.12	96.59	86.29	33.53	1.34
1134	chr3:40527039-40535897	8858	156.24	98.68	79.74	31.24	1.01
1135	chr3:40573201-40581709	8508	182.92	99.63	86.76	38.15	1.23
1136	chr3:42587731-42596766	9035	514.45	0.2	86.98	30.6	3.27
1137	chr3:42675123-42690841	15718	706.28	99.29	79.04	28.89	2.58
1138	chr3:42928198-42936639	8441	195.88	97.68	95.3	12.7	1.33
1139	chr3:42955142-42960996	5854	105.21	99.58	83.04	33.59	1.03
1140	chr3:43120766-43126999	6233	227.4	2.37	81.53	25.66	2.09
1141	chr3:43385325-43395997	10672	327	77.68	76.45	39.76	1.76
1142	chr3:44472665-44493768	21103	862.72	0.21	84.38	26.86	2.34
1143	chr3:44592005-44602826	10821	668.33	95.56	89.46	20.42	3.54
1144	chr3:44605587-44644854	39267	8915.25	76.72	77	38.23	13.02
1145	chr3:44681288-44709772	28484	1136.34	88.61	83.67	34.26	2.29
1146	chr3:44714649-44728965	14316	360.1	72.13	81.27	33.06	1.44
1147	chr3:44759015-44767953	8938	245.64	69.33	79.29	43.36	1.58
1148	chr3:44788256-44799014	10758	573.11	17.59	82.98	44.5	3.05
1149	chr3:44954575-44963014	8439	147.5	0.68	74.24	30.85	1
1150	chr3:45632246-45639914	7668	159.07	96.3	83.02	20.05	1.19
1151	chr3:45711690-45725894	14204	1180.11	81.21	81.73	34.09	4.76
1152	chr3:46469018-46473973	4955	87.3	38.61	85.71	48.66	1.01
1153	chr3:47161168-47167798	6630	117.21	0.08	65	41.9	1.01
1154	chr3:47207762-47214961	7199	139.62	99.97	84	29	1.11
1155	chr3:47265013-47269913	4900	87.22	2.54	86.22	28.9	1.02
1156	chr3:47382071-47391529	9458	239.03	99.99	83.68	32.64	1.45
1157	chr3:47883129-47887892	4763	90.72	99.62	81.61	36.28	1.09
1158	chr3:48306095-48316958	10863	317.32	88.89	86.61	28.93	1.68
1159	chr3:48329603-48340612	11009	546.24	9.33	83.2	31.66	2.85
1160	chr3:48694218-48698985	4767	91	57.14	78.02	21.98	1.09
1161	chr3:48782477-48792684	10207	305.44	2.41	84.24	28.12	1.72
1162	chr3:48960026-48969368	9342	227.2	99.83	82.11	28.04	1.39
1163	chr3:49002353-49028373	26020	2704.73	62.55	77.68	41.63	5.96
1164	chr3:49049121-49071638	22517	1516.02	69.14	79.67	40.38	3.86
1165	chr3:49194162-49206005	11843	258.01	3.12	79.34	22.27	1.25
1166	chr3:49294180-49298986	4806	90.8	99.91	85.08	34.75	1.08
1167	chr3:49302030-49311568	9538	380.63	8.43	86.33	42.33	2.29
1168	chr3:49391002-49399992	8990	158.7	3.29	81.92	29.87	1.01
1169	chr3:49449252-49457743	8491	162.94	87.32	80.33	26.62	1.1
1170	chr3:49565012-49575952	10940	277.71	98.14	76.58	25.62	1.46
1171	chr3:49586796-49591640	4844	101.42	1.01	79.77	22.54	1.2
1172	chr3:49688053-49710720	22667	713.08	98.59	76.58	24.41	1.8
1173	chr3:49757116-49770011	12895	1803.21	6	81.26	22.19	8.02
1174	chr3:49781130-49789876	8746	386.48	0.69	88.35	26.61	2.53
1175	chr3:49820057-49829829	9772	479.39	91.36	84.49	37.55	2.81
1176	chr3:50353124-50358435	5311	98.04	0.01	76.52	26.55	1.06
1177	chr3:50376805-50384556	7751	172.13	1.8	67.46	18.61	1.27
1178	chr3:50392258-50396931	4673	93	2.15	77.42	19.35	1.14
1179	chr3:50617164-50626905	9741	222.83	100	82.27	21.24	1.31
1180	chr3:51315047-51324030	8983	685.8	99.83	84.11	86.3	4.38
1181	chr3:51415823-51440801	24978	3442.14	68.97	79.75	32.48	7.9
1182	chr3:51448353-51461721	13368	243.29	0.07	80.27	22.71	1.04
1183	chr3:51694055-51706938	12883	806.07	98.71	86.79	21.53	3.59
1184	chr3:52285025-52298015	12990	915.03	0.35	87.92	30.17	4.04
1185	chr3:52431556-52449845	18289	909.3	51.03	72.94	28.83	2.85
1186	chr3:52520141-52527084	6943	369.51	100	75.37	26.79	3.05
1187	chr3:52739122-52747735	8613	191.73	34.59	78.36	31.47	1.28
1188	chr3:52867331-52877814	10483	375.01	0	84.53	24.8	2.05
1189	chr3:52932994-52940256	7262	181	0.55	78.45	28.18	1.43
1190	chr3:53315103-53323480	8377	252.14	1.23	86.48	30.16	1.73
1191	chr3:53844029-53854621	10592	328.03	12.5	80.79	32.62	1.78
1192	chr3:53892018-53903837	11819	223.28	10.09	76.88	30.55	1.08
1193	chr3:57121903-57136558	14655	1070.44	3.84	85.61	27	4.19
1194	chr3:57539448-57546869	7421	145.31	93.76	81.32	18.74	1.12
1195	chr3:58299886-58308921	9035	489.68	99.14	85.38	28.83	3.11
1196	chr3:58697002-58704831	7829	138.72	3.73	85.49	24.8	1.02
1197	chr3:66426027-66438742	12715	496.02	50.81	75.4	33.87	2.24
1198	chr3:72039073-72063893	24820	1750.86	92.32	82.44	37.39	4.05
1199	chr3:72423063-72427781	4718	88	0	62.5	30.68	1.07
1200	chr3:72974157-72982663	8506	258.7	93.37	89.46	40.65	1.74
1201	chr3:73110176-73119243	9067	573.32	96.41	80.28	32.45	3.63
1202	chr3:74876047-74882164	6117	125.05	32.89	78.1	40.79	1.17
1203	chr3:75180078-75196815	16737	1219.83	89.04	77.33	40.11	4.18
1204	chr3:75266067-75274997	8930	175.44	93.65	77.21	35.84	1.13
1205	chr3:75328000-75341944	13944	283.12	74.52	86.56	32.67	1.16
1206	chr3:75437012-75450022	13010	3318.69	4.35	80.72	33.45	14.63
1207	chr3:75462114-75484631	22517	572.35	34.54	76.22	38.32	1.46
1208	chr3:75666001-75674981	8980	165.6	61.47	89.06	26.79	1.06
1209	chr3:75773010-75788567	15557	403.68	4.04	85.02	34.61	1.49
1210	chr3:80817654-80823992	6338	815.08	39.83	74.72	31.24	7.37
1211	chr3:81808158-81818019	9861	236.84	94.01	84.96	32.31	1.38
1212	chr3:82033918-82040011	6093	118.33	96.66	65.25	51.24	1.11
1213	chr3:87648668-87656908	8240	167.53	68.65	84.78	35.82	1.17
1214	chr3:94653800-94660910	7110	218.93	11.83	80.27	31.24	1.77
1215	chr3:96332150-96338599	6449	1028.35	1.07	20.76	41.19	9.14
1216	chr3:96381008-96390920	9912	276.98	82.57	85.49	32.4	1.6
1217	chr3:96415355-96426270	10915	369.5	23.31	77.64	35.99	1.94
1218	chr3:97196854-97202842	5988	203.5	3.86	87.5	26.71	1.95
1219	chr3:97944458-97949503	5045	88.62	49.16	90.97	37.27	1.01
1220	chr3:99520008-99540890	20882	570.36	11.03	85.15	32.59	1.57
1221	chr3:100412887-100418130	5243	105.78	4.73	81.53	34.22	1.16
1222	chr3:101349003-101362912	13909	559.93	90.38	83.38	20.8	2.31
1223	chr3:101401122-101420981	19859	529.86	76.53	80.9	38.21	1.53
1224	chr3:102926509-102933951	7442	143.54	85.04	78.76	38.98	1.11
1225	chr3:103250000-103256477	6477	164.07	95.16	96.98	14.23	1.45
1226	chr3:103907213-103911645	4432	124.31	98.61	98.36	69.97	1.61
1227	chr3:103989028-104009931	20903	856.2	16.43	81.62	39.43	2.35
1228	chr3:104040355-104047935	7580	138.52	4.9	83.71	33.26	1.05
1229	chr3:106850110-106856011	5901	115.38	81.5	88.73	34.98	1.12
1230	chr3:107524311-107530028	5717	105.5	100	41.23	30.81	1.06
1231	chr3:108837108-108845595	8487	178.2	97.04	89.8	18.34	1.2
1232	chr3:110606600-110613374	6774	173.35	22.27	83.62	34.98	1.47
1233	chr3:110679539-110692774	13235	667.87	87.85	87.71	75.33	2.89
1234	chr3:112277238-112284759	7521	131.71	72.54	84.07	38.24	1
1235	chr3:112705014-112740990	35976	3477.31	42.39	82.32	37.11	5.54
1236	chr3:112743104-112752494	9390	221.19	65.64	76.73	43.8	1.35
1237	chr3:113055987-113061943	5956	118.99	58.24	75.18	38.33	1.15
1238	chr3:113348260-113355998	7738	313.16	99.49	27.66	9.03	2.32
1239	chr3:113366309-113379999	13690	277.61	0.73	83.72	26.8	1.16
1240	chr3:113438036-113442872	4836	91	0	65.93	21.98	1.08
1241	chr3:113677220-113683927	6707	119	90.76	79.83	31.93	1.02
1242	chr3:118959068-118964763	5695	109.35	90.4	85.61	26.86	1.1
1243	chr3:119215194-119223843	8649	177.21	99.91	67.83	40.08	1.17
1244	chr3:119860011-119868886	8875	164.76	66.18	85.94	25.57	1.06
1245	chr3:120003421-120009981	6560	129.78	91.19	78.06	26.59	1.13
1246	chr3:120317101-120325893	8792	954.24	99.85	95.69	5.32	6.22
1247	chr3:121465492-121473819	8327	365.85	98.61	78.85	31.41	2.52
1248	chr3:122128165-122136116	7951	220.72	26.28	82.55	29.99	1.59
1249	chr3:122231403-122240685	9282	297.69	99.28	68.11	30.03	1.84
1250	chr3:122601044-122611833	10789	361.55	97.36	81.74	36.65	1.92
1251	chr3:122990376-122996003	5627	113.03	96.45	75.22	28.32	1.15
1252	chr3:123208975-123216333	7358	151.05	0.69	78.81	39.74	1.18
1253	chr3:123331189-123339946	8757	155.79	83.87	77.31	19.72	1.02
1254	chr3:124452366-124474986	22620	1070.09	93.62	87.19	24.41	2.71
1255	chr3:124476001-124485946	9945	190.61	72.3	85.8	26.88	1.1
1256	chr3:125311038-125341948	30910	1087.87	88.47	84.74	35.85	2.02
1257	chr3:125360048-125393016	32968	843.13	49.24	83.75	37.57	1.47
1258	chr3:125610001-125618004	8003	156.88	31.41	77.48	43.74	1.12
1259	chr3:125662061-125676016	13955	289.08	24.69	84.66	36.67	1.19
1260	chr3:126168060-126184653	16593	588.03	0.53	85.52	33.91	2.03
1261	chr3:126316606-126327027	10421	241.82	0	81.14	35.81	1.33
1262	chr3:127632137-127638319	6182	162.21	97.8	92.91	11.48	1.5
1263	chr3:127783014-127793831	10817	396.08	83.84	81.81	25	2.1
1264	chr3:128540550-128603591	63041	27644.1	85.74	84.05	30.58	25.15
1265	chr3:128628350-128647672	19322	838.21	67.87	81.89	36.7	2.49
1266	chr3:128663047-128691631	28584	713.91	29.09	82.61	29.14	1.43
1267	chr3:128805014-128813973	8959	171.27	6.16	79.45	23.49	1.1
1268	chr3:128876104-128893988	17884	360.87	17.33	74.15	25.76	1.16
1269	chr3:129019244-129027868	8624	152.47	38.19	73.75	31.03	1.01
1270	chr3:129051186-129059931	8745	188.61	20.34	83.92	23.45	1.24
1271	chr3:129096019-129106995	10976	248.34	41.92	80.04	16.76	1.3
1272	chr3:129196137-129212950	16813	487.49	69.79	79.04	34.08	1.66
1273	chr3:129366641-129372927	6286	129.35	2.07	73.33	30.15	1.18
1274	chr3:129621028-129625934	4906	95.05	65.11	83.28	34.62	1.11
1275	chr3:129719010-129726936	7926	161.89	59.17	78.36	31.58	1.17
1276	chr3:129771223-129780975	9752	230.72	5.71	87.79	28.71	1.36
1277	chr3:129825065-129829979	4914	91.77	24.64	77.14	30.76	1.07
1278	chr3:131098805-131108854	10049	304.36	93.64	81.19	33.76	1.74
1279	chr3:131195070-131202314	7244	133.03	0.01	2.27	3.02	1.05
1280	chr3:133304139-133312727	8588	224.94	98.79	78.43	30.18	1.5
1281	chr3:133521123-133561932	40809	6614.87	32.74	78.84	33.49	9.3
1282	chr3:134752045-134759936	7891	140.29	86.28	90	31.79	1.02
1283	chr3:135866060-135874550	8490	194.53	7.32	80.86	35.07	1.31
1284	chr3:135913400-135917958	4558	100.01	51	86	27	1.26
1285	chr3:136049067-136061010	11943	440.64	58.91	77.98	38.81	2.12
1286	chr3:138182087-138190601	8514	159.1	6.92	89.31	29.28	1.07
1287	chr3:138665139-138672724	7585	155.13	68.18	89.95	21.26	1.17
1288	chr3:138916200-138921023	4823	88	100	86.36	13.64	1.05
1289	chr3:139002092-139006713	4621	87.05	99.99	86.21	25.31	1.08
1290	chr3:139190024-139198821	8797	170.07	99.38	82.33	25.32	1.11
1291	chr3:139209153-139215941	6788	120.07	98.49	81.17	27.81	1.01
1292	chr3:139395206-139421930	26724	936.31	99.57	87.62	34.85	2.01
1293	chr3:141132250-141139679	7429	169.42	99.96	99.41	3.94	1.31
1294	chr3:141159619-141167488	7869	145.03	97.24	73.11	30.35	1.06
1295	chr3:141662184-141674931	12747	271.97	0.04	83.79	35.5	1.22
1296	chr3:141875714-141883678	7964	141.63	0.73	90.76	27.89	1.02
1297	chr3:142679389-142684763	5374	97.01	39.17	82.47	23.71	1.04
1298	chr3:142836002-142841340	5338	103.28	84.45	77.64	19.51	1.11
1299	chr3:144570350-144576474	6124	153.61	98.66	93.6	22.41	1.44
1300	chr3:144623000-144628006	5006	87.84	86.46	78.98	44.56	1.01
1301	chr3:146121938-146129992	8054	162.65	39.96	80.84	32.2	1.16
1302	chr3:148280001-148286583	6582	125.98	61.91	76.73	44.84	1.1
1303	chr3:149002120-149012949	10829	212.17	83.44	77.09	24.08	1.12
1304	chr3:149696242-149704989	8747	542.31	8.41	82.76	26.54	3.56
1305	chr3:150125018-150131142	6124	179	97.21	74.3	21.23	1.68
1306	chr3:151381207-151389023	7816	154.3	9.17	78.35	42.39	1.13
1307	chr3:151419053-151424026	4973	92.37	9.84	77.71	39.71	1.07
1308	chr3:153803047-153809571	6524	114.33	13.75	91.93	38.34	1
1309	chr3:155375908-155380698	4790	218.21	99.07	96.61	0.97	2.61
1310	chr3:155756224-155771999	15775	486.36	81.24	84.56	31.94	1.77
1311	chr3:156255212-156263910	8698	198.13	5.57	80.31	29.83	1.31
1312	chr3:156892068-156900545	8477	252.86	93.94	94.77	21	1.71
1313	chr3:157298054-157304019	5965	108.85	33.47	81.73	43.14	1.05
1314	chr3:158259884-158266919	7035	159.67	42	76.39	45.23	1.3
1315	chr3:159830090-159837028	6938	132.05	97.63	74.87	36.63	1.09
1316	chr3:160116384-160120647	4263	90	80	85.56	22.22	1.21
1317	chr3:160149512-160161011	11499	542.57	17.54	81.15	29.67	2.71
1318	chr3:160662902-160665805	2903	90.41	99.63	12.38	22.26	1.79
1319	chr3:161566050-161575024	8974	168.45	61.18	77.04	37.16	1.08
1320	chr3:162152034-162159987	7953	147.57	26.69	82.25	28.38	1.06
1321	chr3:162290576-162299908	9332	214.74	5	86.06	34.69	1.32
1322	chr3:163410568-163420707	10139	358.4	94.7	83.79	34.02	2.03
1323	chr3:163933540-163939402	5862	120.08	14.77	80.32	32.3	1.17
1324	chr3:164047015-164059683	12668	391.41	51.35	84.68	42.39	1.77
1325	chr3:165634038-165643768	9730	244.95	45.87	73.08	33.55	1.44
1326	chr3:166663039-166671935	8896	449.41	99.37	93.92	31.14	2.9
1327	chr3:166962209-166971095	8886	268.79	1.53	87.09	44.31	1.73
1328	chr3:169806295-169815095	8800	196.84	0.82	79.07	31.12	1.28
1329	chr3:172316023-172323725	7702	156.35	14.14	89.7	26.91	1.16
1330	chr3:178601281-178609723	8442	466.86	0.08	99.27	17.41	3.17
1331	chr3:180584117-180592973	8856	385.57	85.5	83.3	36.24	2.5
1332	chr3:181715684-181731859	16175	19839.8	99.99	89.18	35.62	70.34
1333	chr3:181760349-181769885	9536	681.74	99.95	86.28	35.38	4.1
1334	chr3:183165383-183173381	7998	198.89	99.48	88.43	11.08	1.43
1335	chr3:183525278-183533908	8630	175.26	94.75	79.37	28.06	1.16
1336	chr3:184227587-184234518	6931	168.94	13.04	83.1	29.76	1.4
1337	chr3:184717000-184723696	6696	274.89	98.55	82.26	15.97	2.35
1338	chr3:184793105-184804543	11438	801.16	5.37	85.39	29.97	4.02
1339	chr3:184999614-185004889	5275	103.54	29.49	84.06	28.01	1.13
1340	chr3:185280300-185289991	9691	198.43	62.47	75.69	43.39	1.17
1341	chr3:185356011-185361976	5965	111.3	0.2	89.21	27.67	1.07
1342	chr3:186272051-186276788	4737	93.52	0.01	78.61	35.83	1.13
1343	chr3:186499004-186509158	10154	1136.09	97.97	10.39	13.44	6.42
1344	chr3:190393067-190402700	9633	260.14	95.36	85.82	37.62	1.55
1345	chr3:191040919-191047503	6584	155.65	1.36	90.36	36.38	1.36
1346	chr3:191110067-191115700	5633	112.01	99.99	75.89	30.81	1.14
1347	chr3:194301038-194309869	8831	158.19	73.37	87.34	32.31	1.03
1348	chr3:194357125-194366962	9837	463.43	0.02	85.07	33.52	2.7
1349	chr3:194404688-194411092	6404	140.08	83.57	86.42	31.41	1.25
1350	chr3:195368034-195384019	15985	559.38	44.48	74.08	42.18	2.01
1351	chr3:195410062-195420009	9947	220.4	97.75	78.1	42.93	1.27
1352	chr3:195422005-195435975	13970	318.67	99.57	76.26	23.87	1.31
1353	chr3:195441486-195452774	11288	241.41	97.63	79.59	28.26	1.23
1354	chr3:195659059-195676004	16945	626.12	44.41	72.77	40.51	2.12
1355	chr3:195683018-195692975	9957	196.11	4.68	77.23	44.22	1.13
1356	chr3:195718063-195734845	16782	677.22	66.83	75.09	40.41	2.31
1357	chr3:195958315-195967716	9401	265.3	9.43	82.66	25.26	1.62
1358	chr3:196049018-196055028	6010	112.72	60.55	82.18	23.18	1.08
1359	chr3:196071034-196086786	15752	483.44	0.26	79.47	26.74	1.76
1360	chr3:196193012-196201846	8834	257.51	3.15	77.36	24.52	1.67
1361	chr3:196308106-196316490	8384	172.71	99.39	82.32	27.24	1.18
1362	chr3:196608884-196616000	7116	151.23	99.97	78.17	22.5	1.22
1363	chr3:196654149-196673889	19740	844.95	65.9	82.61	27.81	2.45
1364	chr3:197321109-197336902	15793	357.83	5.68	79.76	35.7	1.3
1365	chr3:197355196-197376010	20814	893.79	62.9	73.12	45.2	2.46
1366	chr3:197394024-197411885	17861	824.18	5.08	84.55	22.57	2.65
1367	chr3:197765439-197770790	5351	103.38	63.24	72.92	35.19	1.11
1368	chr3:197773020-197779001	5981	108.64	21.18	80.89	23.35	1.04
1369	chr3:197780586-197789367	8781	1770.16	2.42	79.89	53.45	11.56
1370	chr3:197799031-197808306	9275	338.58	2.27	81.51	24.79	2.09
1371	chr3:197875268-197884023	8755	167	6.27	88.19	26.31	1.09
1372	chr3:197933017-197957016	23999	1130.17	95.38	85.39	33.54	2.7
1373	chr4:85387-98005	12618	290.39	98.63	75.86	49.93	1.32
1374	chr4:192037-202930	10893	284.68	96.66	85.36	38.97	1.5
1375	chr4:229028-242001	12973	311.72	66.36	80.85	36.71	1.38
1376	chr4:243044-268726	25682	6361.23	43.38	77.52	44.31	14.2
1377	chr4:379257-405564	26307	663.44	79.12	84.46	33.85	1.45
1378	chr4:412228-440917	28689	1759.24	37.48	79.11	42.29	3.52
1379	chr4:753000-776771	23771	2149.4	57.06	81.47	39.1	5.19
1380	chr4:1119058-1129011	9953	185.08	99.95	80.98	28.78	1.07
1381	chr4:1136138-1153879	17741	331.56	96.27	74.45	26.66	1.07
1382	chr4:1233870-1250014	16144	520.85	40.1	82.72	23.52	1.85
1383	chr4:1376452-1389762	13310	864.36	99.88	88.77	19.31	3.72
1384	chr4:1810123-1819684	9561	381.69	4.05	84.41	20.04	2.29
1385	chr4:1866141-1872467	6326	128.82	0.16	79.13	29.12	1.17
1386	chr4:1942270-1951012	8742	161.02	98.76	86.34	27.34	1.06
1387	chr4:1976021-1985720	9699	226.58	82.76	82.78	24.96	1.34
1388	chr4:2061022-2073869	12847	830	81.81	81.08	32.29	3.7
1389	chr4:2076210-2083918	7708	155.81	1.31	82.33	27.12	1.16
1390	chr4:2247442-2255237	7795	434	1.15	79.03	21.2	3.19
1391	chr4:2427562-2434004	6442	117.45	94.87	84.67	21.36	1.05
1392	chr4:2511042-2519933	8891	155.48	98.02	78.76	34.1	1
1393	chr4:2739001-2753018	14017	436.48	54.21	80.62	31.23	1.79
1394	chr4:2833335-2841945	8610	171.52	93.54	83.37	25.67	1.14
1395	chr4:2926278-2943024	16746	432.21	89.81	80.26	20.59	1.48
1396	chr4:2963150-2972998	9848	220.02	99.04	83.51	32.84	1.28
1397	chr4:3046119-3055022	8903	201.57	14.68	80.67	38.3	1.3
1398	chr4:3063037-3076959	13922	262.5	6.96	85.88	27.9	1.08
1399	chr4:3295273-3323025	27752	813.22	99.73	83.86	28.53	1.68
1400	chr4:3508017-3517914	9897	443.02	0.45	83.07	19.41	2.57
1401	chr4:3759067-3772914	13847	297	34.51	79.8	23.23	1.23
1402	chr4:3922071-3933008	10937	407.09	2.41	78.43	34.82	2.13
1403	chr4:4233053-4243877	10824	297.15	35.29	83.15	39.03	1.57
1404	chr4:4641024-4656022	14998	1082.3	99.21	96.63	20.39	4.14
1405	chr4:5796296-5835017	38721	3303.66	60.17	77.69	35.61	4.89
1406	chr4:6288163-6313833	25670	1676	30.29	75.67	30.8	3.74
1407	chr4:6639003-6648351	9348	249.83	93.79	79.39	16.99	1.53
1408	chr4:6671205-6680955	9750	248	71.25	83.14	23.79	1.46
1409	chr4:6712026-6720545	8519	160.67	52.52	81.79	37.39	1.08
1410	chr4:6880307-6887273	6966	134.12	97.73	82.09	26.87	1.1
1411	chr4:7028361-7048760	20399	991.02	72.51	81.23	35.75	2.79
1412	chr4:7052473-7065895	13422	693.96	81.85	82.18	26.55	2.96
1413	chr4:7412795-7419751	6956	202.28	1.2	91.18	56.05	1.67
1414	chr4:7759415-7766696	7281	173.27	1.74	83.14	37.02	1.36
1415	chr4:8354634-8371780	17146	994.39	4.61	86.53	31.18	3.33
1416	chr4:8385057-8389982	4925	87.02	8.06	81.61	20.7	1.01
1417	chr4:8435057-8443915	8858	174.98	41.72	80.88	35.13	1.13
1418	chr4:8478117-8500762	22645	565.92	80.56	81.27	27.98	1.43
1419	chr4:8619530-8640539	21009	603.29	28.96	75.08	34.7	1.65
1420	chr4:9730039-9738981	8942	166.37	94.13	86.75	19.16	1.07
1421	chr4:10114070-10178971	64901	58691.1	99.65	82.89	24.34	51.86
1422	chr4:10440066-10452014	11948	328.01	8.23	77.74	28.35	1.57
1423	chr4:10455058-10466990	11932	576.7	50.39	80.05	29.93	2.77
1424	chr4:11256167-11263360	7193	144.78	45.06	83.74	40.43	1.15
1425	chr4:11369314-11381023	11709	299.93	88.24	86.56	29.57	1.47
1426	chr4:11394012-11416007	21995	455.28	93.13	86.38	26.63	1.19
1427	chr4:11784124-11793526	9402	266.02	55.26	84.58	42.86	1.62
1428	chr4:12270683-12283008	12325	272.7	49.89	81.56	36.99	1.27
1429	chr4:12286013-12299805	13792	264.53	25.62	83.23	42.75	1.1
1430	chr4:13599075-13606618	7543	157	0.64	71.34	28.03	1.19
1431	chr4:15785145-15794023	8878	162.35	50.73	80.13	39.54	1.05
1432	chr4:15859109-15867433	8324	172.12	0.66	91.76	25.48	1.19
1433	chr4:16428002-16442420	14418	388.74	99.4	87.54	27.8	1.55
1434	chr4:16450027-16471601	21574	534.36	99.15	88.89	30.91	1.42
1435	chr4:16484188-16488998	4810	90	100	85.56	25.56	1.07
1436	chr4:16496213-16500814	4601	91.26	99.95	85.75	36.21	1.14
1437	chr4:16523159-16528749	5590	101.15	98.02	85.82	29.72	1.04
1438	chr4:16545002-16553828	8826	154.27	97.37	84.42	34.48	1
1439	chr4:17411599-17418541	6942	124.27	10.66	82.26	30.81	1.03
1440	chr4:17484014-17489130	5116	91.13	1.14	91.11	18.69	1.02
1441	chr4:17621531-17640010	18479	736.49	87.73	83.31	31.88	2.29
1442	chr4:17801221-17807436	6215	128.38	1.97	71.88	26.22	1.18
1443	chr4:17920949-17929025	8076	169.82	2.9	81.45	31.15	1.21
1444	chr4:22373064-22380017	6953	124.93	4.87	81.27	32.53	1.03
1445	chr4:22381004-22385827	4823	91.81	4.47	84.29	41.45	1.09
1446	chr4:22583220-22613029	29809	920.12	41.62	81.1	35.4	1.77
1447	chr4:22687132-22691818	4686	99.72	97.96	80.79	26.4	1.22
1448	chr4:23716226-23723800	7574	140.13	55.71	82.15	32.85	1.06
1449	chr4:24520187-24525746	5559	113.07	0.05	87.61	36.31	1.17
1450	chr4:25121898-25126192	4294	101	0	85.15	30.69	1.35
1451	chr4:25502246-25510207	7961	229.77	26.84	91.5	27.88	1.66
1452	chr4:26857671-26865143	7472	515	1.36	88.93	37.67	3.95
1453	chr4:28302031-28314809	12778	327.75	90.12	80.39	49.82	1.47
1454	chr4:33009969-33016926	6957	121.79	10.14	79.12	24.23	1
1455	chr4:33733005-33737858	4853	90.77	5.15	82.8	37.6	1.07
1456	chr4:35102085-35110974	8889	220.94	81.93	74.84	36.24	1.43
1457	chr4:39455738-39464990	9252	284.04	20.9	84.54	37.96	1.76
1458	chr4:41956096-41965697	9601	240.77	99.99	84	27.84	1.44
1459	chr4:41980134-41991269	11135	1022.52	97.45	84.97	34.81	5.27
1460	chr4:42111067-42124719	13652	549.02	0.37	83.79	24.41	2.31
1461	chr4:42280033-42293876	13843	278.31	79.54	85.15	36.18	1.15
1462	chr4:42319033-42323644	4611	87.6	82.19	79.99	32.24	1.09
1463	chr4:43469026-43478011	8985	171.82	70.6	73.12	34.04	1.1
1464	chr4:43901019-43909582	8563	178.78	47.92	63.4	37.18	1.2
1465	chr4:43989416-43996277	6861	121.34	0.83	80.74	54.31	1.01
1466	chr4:44015428-44023842	8414	704.56	58.22	79.74	39.39	4.8
1467	chr4:44697000-44710575	13575	582.99	55.44	80.58	42.34	2.46
1468	chr4:45474025-45480493	6468	144.48	6.56	88.95	32.49	1.28
1469	chr4:47840520-47849027	8507	166.5	8.77	93.33	24.82	1.12
1470	chr4:49212418-49224022	11604	229.34	11.52	83.44	28.65	1.13
1471	chr4:49230010-49239983	9973	205.29	18.47	75.24	39.57	1.18
1472	chr4:49560021-49570012	9991	209.6	79.77	78.14	36.6	1.2
1473	chr4:49575073-49583883	8810	173.41	88.65	83.74	23.21	1.13
1474	chr4:53575197-53582930	7733	154.45	92.88	41.19	44.07	1.15
1475	chr4:54413263-54421813	8550	215.05	79.19	82.04	39.5	1.44
1476	chr4:54886243-54892984	6741	134.2	4.74	89.86	32.2	1.14
1477	chr4:55010029-55019024	8995	175.59	21.24	93.61	26.72	1.12
1478	chr4:56293246-56301494	8248	351.05	0	79.2	27.64	2.44
1479	chr4:57178156-57182361	4205	88.04	80.69	77.28	32.94	1.2
1480	chr4:57796018-57800947	4929	97.5	100	66.15	31.79	1.13
1481	chr4:59139211-59144930	5719	121.14	56.16	83.45	35.56	1.21
1482	chr4:59354262-59363929	9667	202.62	27.75	86.72	34.16	1.2
1483	chr4:64193304-64198911	5607	97.78	76.09	87.63	50.23	1
1484	chr4:64207123-64218150	11027	439.28	12.9	82.42	36.25	2.28
1485	chr4:64439000-64450010	11010	271.14	23.05	85.03	32.18	1.41
1486	chr4:65006020-65014382	8362	158.81	74.39	82.18	37.01	1.09
1487	chr4:65580001-65584936	4935	96.72	53.47	85.35	35.59	1.12
1488	chr4:68139018-68155478	16460	523	3.73	87.3	32.11	1.82
1489	chr4:68582092-68592796	10704	867.74	59.92	80.53	41.69	4.65
1490	chr4:68901009-68905979	4970	87.18	33.95	92.11	26.38	1.01
1491	chr4:69609261-69619774	10513	354.72	63.11	83	35.96	1.93
1492	chr4:69924031-69928964	4933	87.77	38.56	87.65	30.87	1.02
1493	chr4:70086345-70090913	4568	87.07	29.22	85.95	30.48	1.09
1494	chr4:73789085-73810026	20941	431.01	26.87	81.85	37.33	1.18
1495	chr4:74231000-74236771	5771	103.08	86.72	80.55	44.05	1.02
1496	chr4:75297378-75308946	11568	450.02	96.48	87.57	27.39	2.23
1497	chr4:75467192-75478991	11799	451.51	96.49	87.61	27.74	2.19
1498	chr4:76449219-76459020	9801	206.62	98.76	81.28	32.19	1.21
1499	chr4:77656170-77664896	8726	186.5	51.02	83.38	27.88	1.23
1500	chr4:77800045-77811637	11592	442.36	0.78	81.77	33.26	2.19
1501	chr4:77954630-77960705	6075	107.05	96.24	74.77	21.49	1.01
1502	chr4:77996849-78008030	11181	224.69	85.62	87.01	30.42	1.15
1503	chr4:78926901-78933987	7086	307.19	0.81	13.85	42.26	2.49
1504	chr4:80326577-80331679	5102	105.83	1.89	56.06	34.02	1.19
1505	chr4:82347840-82355026	7186	177.02	85.91	55.31	64.63	1.41
1506	chr4:82736274-82743467	7193	647.02	99.61	96.97	12.59	5.16
1507	chr4:86019405-86025792	6387	251.82	99.96	27.37	42.83	2.26
1508	chr4:88323400-88332019	8619	181.41	57.33	85.92	46.79	1.21
1509	chr4:89200109-89205862	5753	105.5	2.85	81.61	23.71	1.05
1510	chr4:89425026-89435962	10936	286.54	88.34	78.36	41.43	1.5
1511	chr4:89804002-89809950	5948	621.11	0.11	87.69	22.95	5.99
1512	chr4:92007241-92021879	14638	731.96	89.94	83.4	32.25	2.87
1513	chr4:92101014-92108795	7781	139.98	76.22	83.81	35.2	1.03
1514	chr4:92273260-92279943	6683	127.51	70.98	81.9	42.06	1.09
1515	chr4:92945038-92953983	8945	184.88	10.84	78.62	43.15	1.19
1516	chr4:92956050-92976970	20920	700.94	12.12	83.28	38.19	1.92
1517	chr4:93099213-93109947	10734	352.66	50.22	80.85	44.97	1.88
1518	chr4:95088002-95092924	4922	88.02	38.44	88.63	26.65	1.03
1519	chr4:95249416-95256883	7467	139.23	41.67	87.75	36.08	1.07
1520	chr4:98943000-98950971	7971	141.41	17.63	84.15	33.19	1.02
1521	chr4:100006271-100014915	8644	169.49	87.87	81.69	33.31	1.12
1522	chr4:100023074-100032993	9919	202.07	86.51	86.52	30.67	1.17
1523	chr4:100797270-100802008	4738	88.95	2.26	73.15	25.62	1.08
1524	chr4:100866793-100875810	9017	259.36	32.67	78.18	25.85	1.65
1525	chr4:103644122-103656004	11882	357.61	10.53	85.32	32.51	1.73
1526	chr4:106402865-106410551	7686	176.79	88.35	69.98	29.65	1.32
1527	chr4:108247217-108258385	11168	733.12	8.62	92.12	20.37	3.76
1528	chr4:108299551-108304830	5279	254.95	93.83	48.93	43.41	2.77
1529	chr4:109088264-109101120	12856	407.64	65.64	82.07	25.64	1.82
1530	chr4:117179105-117188021	8916	177.31	29.79	83.91	33.88	1.14
1531	chr4:118752784-118757132	4348	195.87	55.51	75.45	50.93	2.58
1532	chr4:119537101-119563780	26679	6026.34	98.7	87.2	21.37	12.95
1533	chr4:120218245-120222750	4505	91.05	39.59	85.67	17.63	1.16
1534	chr4:120320105-120345979	25874	4275.22	3.77	87.31	29.46	9.48
1535	chr4:120352000-120365887	13887	263.05	19.25	87.65	33.89	1.09
1536	chr4:122996711-123001373	4662	91.17	8.79	79.13	18.67	1.12
1537	chr4:124233222-124242888	9666	185.57	98.67	76.69	26.47	1.1
1538	chr4:128642002-128646780	4778	87.02	89.42	84.62	25.79	1.04
1539	chr4:128730437-128735005	4568	88.41	36.85	56.95	60.65	1.11
1540	chr4:129702500-129709821	7321	162.54	0.29	94.6	86.02	1.27
1541	chr4:131122222-131127998	5776	145.86	5.87	94.21	27.37	1.45
1542	chr4:131926742-131931964	5222	180.7	1.74	95.05	27.99	1.98
1543	chr4:137557002-137562077	5075	256.66	2.67	92.15	30.26	2.9
1544	chr4:138399328-138407012	7684	148.09	66.06	76.77	46.17	1.11
1545	chr4:139962270-139970648	8378	153.91	92.16	92.19	35.13	1.05
1546	chr4:140363482-140374008	10526	254.9	24.47	81.12	32.19	1.39
1547	chr4:140426475-140432826	6351	132.11	0.84	71.99	28.77	1.19
1548	chr4:141415311-141425998	10687	856.42	95.44	83.93	28.55	4.6
1549	chr4:142535955-142541956	6001	167.66	92.11	89.88	22.51	1.6
1550	chr4:143577011-143583793	6782	124.69	18.15	82.44	44.52	1.05
1551	chr4:146055044-146059880	4836	87.5	9.71	71.43	27.43	1.04
1552	chr4:146541296-146550980	9684	284.32	27.55	78.6	36.46	1.68
1553	chr4:147443397-147452029	8632	175.82	84.61	83.08	46.97	1.17
1554	chr4:152018066-152026523	8457	173.09	78.8	80.88	31.8	1.17
1555	chr4:152581262-152594483	13221	922.38	89.16	83.41	29.92	4
1556	chr4:153895125-153899985	4860	87.81	98.79	73.81	22.97	1.04
1557	chr4:154605159-154616808	11649	296.36	93.96	87.25	30.21	1.46
1558	chr4:155654025-155667566	13541	3326.56	31.55	81.28	37.2	14.09
1559	chr4:155756425-155761284	4859	129.18	8.37	91.49	30.6	1.52
1560	chr4:155825438-155832876	7438	130.46	83.9	94.03	15.17	1.01
1561	chr4:156382421-156388882	6461	133.01	2.21	25.04	34.93	1.18
1562	chr4:159586091-159594319	8228	235.5	21.7	77.84	31.56	1.64
1563	chr4:159626965-159648117	21152	1157.4	26.64	89.18	30.86	3.14
1564	chr4:164042219-164051701	9482	199.4	0.58	87.04	26.09	1.21
1565	chr4:164392303-164396153	3850	136.03	0.75	76.47	23.54	2.03
1566	chr4:165919000-165923988	4988	89.88	43.09	73.91	45.34	1.03
1567	chr4:165927362-165938009	10647	1595.73	97.31	80.14	40.68	8.59
1568	chr4:168339137-168344827	5690	104.13	53.14	81.61	27.55	1.05
1569	chr4:168809080-168818843	9763	212.07	55.16	84.23	37.33	1.25
1570	chr4:171030066-171035004	4938	90.86	92.29	91.18	36.33	1.06
1571	chr4:171051058-171061844	10786	210.7	47.67	85.23	29.84	1.12
1572	chr4:171606042-171613942	7900	137.8	83.32	77.56	45.11	1
1573	chr4:173289289-173300837	11548	289.1	92.32	80.93	42.15	1.44
1574	chr4:174022077-174027597	5520	98.12	29.58	82.67	50.36	1.02
1575	chr4:175902007-175914026	12019	234.47	16.73	77.84	40.01	1.12
1576	chr4:177249350-177257900	8550	223.96	99.83	81.23	25.16	1.5
1577	chr4:186343692-186351921	8229	150.12	97.98	87.32	22.72	1.05
1578	chr4:187043059-187050598	7539	139.76	97.07	86.29	18.7	1.06
1579	chr4:187333563-187338016	4453	87.28	0.13	75.8	30.5	1.12
1580	chr4:189097829-189106021	8192	236.44	95.7	88.45	10.75	1.66
1581	chr4:189651774-189664364	12590	491.28	54.93	81.54	41.47	2.24
1582	chr4:190209432-190219021	9589	205.62	84.2	77.78	35.17	1.23
1583	chr4:190766009-190773896	7887	191.09	0	90.54	15.18	1.39
1584	chr4:190790252-190814020	23768	682.59	56.47	78.41	39.86	1.65
1585	chr4:190858320-190863709	5389	95.06	67.16	89.81	26.55	1.01
1586	chr5:163008-169018	6010	116.07	92.26	81.4	17.45	1.11
1587	chr5:196976-208917	11941	604.12	3.75	85.6	26.97	2.9
1588	chr5:265060-276961	11901	316.96	34.83	89.19	25.68	1.53
1589	chr5:278013-299869	21856	1258.29	75.75	75.79	39.44	3.3
1590	chr5:411344-446879	35535	1916.18	56.07	81.26	34	3.09
1591	chr5:467063-475885	8822	198.51	40.56	76.83	27.2	1.29
1592	chr5:637577-644532	6955	282	99.29	79.43	17.38	2.33
1593	chr5:663027-693965	30938	2042.2	71.75	74.32	37.07	3.79
1594	chr5:761193-786984	25791	3076.4	38.76	81.07	32.87	6.84
1595	chr5:875540-884190	8650	234.18	49.75	74.16	35.52	1.55
1596	chr5:1167150-1174642	7492	642.4	0.95	87.37	16.04	4.92
1597	chr5:1341029-1354942	13913	1842.33	95.16	75.7	32.34	7.59
1598	chr5:1358043-1368868	10825	321.73	3.45	82.89	22.43	1.7
1599	chr5:1376324-1383118	6794	149.29	25.59	87.81	26.13	1.26
1600	chr5:1568010-1574024	6014	105.71	10.41	80.97	49.47	1.01
1601	chr5:1576156-1587992	11836	292.49	11.2	73.06	39.96	1.42
1602	chr5:1605164-1633010	27846	1349.54	31.51	75.67	38.48	2.78
1603	chr5:1739019-1755911	16892	533.67	44.6	80.76	27.99	1.81
1604	chr5:1792526-1805028	12502	282.5	27.08	80.88	23.54	1.3
1605	chr5:1855831-1864783	8952	216.5	98.61	78.29	28.64	1.39
1606	chr5:2916108-2925953	9845	467.85	99.33	76.08	30.43	2.73
1607	chr5:3376032-3389991	13959	276.21	1.11	82.85	23.93	1.13
1608	chr5:3415070-3419390	4320	108	0	74.07	31.48	1.43
1609	chr5:4551031-4558011	6980	121.92	19.69	78.26	27.5	1
1610	chr5:4652001-4657028	5027	100.87	6.16	80.88	40.8	1.15
1611	chr5:4866050-4870961	4911	98.11	77.58	88.79	28.56	1.15
1612	chr5:5313188-5317967	4779	88.37	3.86	78.58	31.5	1.06
1613	chr5:5458539-5466875	8336	223.21	99.91	81.63	39.52	1.54
1614	chr5:5861009-5864944	3935	432.08	0.38	99.33	98.93	6.3
1615	chr5:6669047-6673692	4645	89.83	98.74	88.06	33.71	1.11
1616	chr5:6752216-6760955	8739	170.08	99.97	84.12	15.31	1.12
1617	chr5:7018550-7023512	4962	143.43	95.87	76.49	10.91	1.66
1618	chr5:7295043-7311821	16778	940.01	92.74	80.98	39.9	3.21
1619	chr5:7331189-7339920	8731	205.29	99.91	85.78	42.23	1.35
1620	chr5:8838211-8844824	6613	128.14	52.56	84.59	18.92	1.11
1621	chr5:10184110-10192968	8858	163.39	81.46	85.13	23.33	1.06
1622	chr5:10214303-10230703	16400	467.65	0.67	84.52	35.6	1.64
1623	chr5:10327272-10355333	28061	654.86	68.38	73.95	32.91	1.34
1624	chr5:10433156-10437944	4788	98.05	99.95	63.24	27.58	1.17
1625	chr5:10648613-10658729	10116	248.12	99.6	83.15	25.24	1.41
1626	chr5:10676871-10684615	7744	210.03	2.39	83.8	30	1.56
1627	chr5:10758653-10767967	9314	1262	99.06	85.32	38.73	7.77
1628	chr5:12793032-12799322	6290	117.23	83.4	80.05	33.15	1.07
1629	chr5:12853015-12857760	4745	89.98	83.64	76.73	53.84	1.09
1630	chr5:14448203-14458913	10710	240.13	56.14	79.87	36.33	1.29
1631	chr5:14574627-14582795	8168	371.41	93.9	71.69	34.67	2.61
1632	chr5:14637863-14643912	6049	111.35	26.01	76.85	31.01	1.06
1633	chr5:14648035-14657498	9463	325.18	13.28	76.2	28.39	1.97
1634	chr5:14689149-14720970	31821	6850.74	71.16	82.68	32.93	12.35
1635	chr5:14743585-14751760	8175	177.15	3.96	90.38	22.03	1.24
1636	chr5:17059043-17067948	8905	166.09	91.15	83.69	32.57	1.07
1637	chr5:17087238-17107024	19786	474.53	90.32	87.36	31.06	1.38
1638	chr5:17110116-17134983	24867	789.51	81.38	84.26	28.54	1.82
1639	chr5:17143174-17154028	10854	220.85	96.3	83.66	24.08	1.17
1640	chr5:17177008-17181809	4801	92.06	86.92	86.95	21.77	1.1
1641	chr5:17350311-17358811	8500	288.29	16.56	77.61	45.88	1.94
1642	chr5:17515755-17530658	14903	1472.4	10.63	78.86	40.06	5.67
1643	chr5:17580672-17599970	19298	1935.23	92.95	81.37	41.25	5.75
1644	chr5:18278036-18286794	8758	152.89	38.95	85.8	35.16	1
1645	chr5:18549094-18556951	7857	138.68	42.58	83.4	36.1	1.01
1646	chr5:18742049-18748996	6947	123.36	17.02	81.8	30.13	1.02
1647	chr5:21469007-21474353	5346	97.14	93.66	87.31	26.23	1.04
1648	chr5:21477013-21488951	11938	639.52	84.51	79.46	33.02	3.07
1649	chr5:21584097-21593760	9663	270.24	99.86	86.48	29.38	1.6
1650	chr5:23882000-23891956	9956	217.6	79.23	80.38	43.42	1.25
1651	chr5:24308015-24314025	6010	123.01	75.01	73.37	47.09	1.17
1652	chr5:24448919-24454336	5417	99.55	93.84	23.33	62.76	1.05
1653	chr5:24648631-24656016	7385	143.3	62.19	81.84	37.27	1.11
1654	chr5:25185003-25193854	8851	155.6	9.55	80.61	24.75	1.01
1655	chr5:28545167-28551899	6732	163.53	11.82	77.79	36.23	1.39
1656	chr5:28926690-28931606	4916	658.82	44.22	79.27	29.69	7.69
1657	chr5:30487001-30496984	9983	209.02	58.69	76.74	46.56	1.2
1658	chr5:31852138-31862003	9865	188.4	93.61	84.14	18.43	1.1
1659	chr5:32224015-32234847	10832	375.07	14.4	80.13	23.2	1.99
1660	chr5:32831248-32837719	6471	132.06	43.19	84.1	34.85	1.17
1661	chr5:33136173-33143686	7513	142.65	34.56	78.96	28.41	1.09
1662	chr5:33162133-33167000	4867	87.25	62.57	87.84	39.68	1.03
1663	chr5:33205169-33216007	10838	209.41	13.82	80.84	29.82	1.11
1664	chr5:33293379-33302015	8636	164.22	0.73	29.97	65.16	1.09
1665	chr5:33364447-33368899	4452	88.13	5.01	93.15	28.66	1.14
1666	chr5:33436110-33440971	4861	90.19	4.51	89.91	28.89	1.06
1667	chr5:34055017-34067015	11998	232.29	2.68	87.05	37.12	1.11
1668	chr5:34178017-34182990	4973	87.58	31.29	73.32	35.56	1.01
1669	chr5:34185002-34199028	14026	1362.29	8.61	80.61	33.28	5.57
1670	chr5:34884036-34911964	27928	987.67	47.3	83	37.88	2.03
1671	chr5:35224008-35235997	11989	245.55	23.45	87.3	32.69	1.17
1672	chr5:35513075-35521961	8886	166.35	25.15	87.93	31.66	1.07
1673	chr5:40112002-40122270	10268	321.42	50.44	83.22	31.42	1.8
1674	chr5:40822178-40836933	14755	604.74	5.42	82.22	26.55	2.35
1675	chr5:41917468-41923963	6495	135	96.3	78.52	32.59	1.19
1676	chr5:42096670-42104908	8238	168.66	2.52	95.32	76.48	1.17
1677	chr5:42136037-42144979	8942	180.93	56.31	83.98	41.19	1.16
1678	chr5:42325019-42332370	7351	144.37	47.16	90.91	36.13	1.13
1679	chr5:42358042-42367090	9048	244.33	38.52	75	36.52	1.55
1680	chr5:42461050-42476734	15684	1005.36	57.11	80.27	38.91	3.68
1681	chr5:42813012-42821816	8804	169.44	70.76	82.07	48.7	1.1
1682	chr5:42987346-42999994	12648	1087.23	30.17	77.91	34.15	4.93
1683	chr5:43006035-43028840	22805	626.42	42.02	79.2	31.93	1.58
1684	chr5:43062357-43084990	22633	1546.99	90.47	82.15	38.28	3.92
1685	chr5:43313071-43318924	5853	113.9	84.77	87.32	30.98	1.12
1686	chr5:43481064-43485764	4700	90.26	58.94	85.54	37.9	1.1
1687	chr5:43491058-43501985	10927	436.42	28.67	78.36	33.35	2.29
1688	chr5:43511003-43519935	8932	158.38	57.16	86.24	31.21	1.02
1689	chr5:44782239-44797989	15750	391.96	7.36	85.18	27.38	1.43
1690	chr5:51220218-51234999	14781	332	53.88	86.15	38.87	1.29
1691	chr5:51601015-51606023	5008	98.89	17.04	73.08	39.35	1.13
1692	chr5:52382185-52393838	11653	678.05	51.62	79.79	36.88	3.34
1693	chr5:52402082-52414768	12686	458.47	83.23	83.51	41.94	2.07
1694	chr5:52497016-52501927	4911	94.23	44.27	79.08	45.32	1.1
1695	chr5:53811693-53820004	8311	653.07	97.4	52.64	44.1	4.51
1696	chr5:53835687-53843768	8081	240.93	98.17	78.59	25.04	1.71
1697	chr5:53940007-53945959	5952	117.3	6.65	86.92	23.64	1.13
1698	chr5:54149279-54159976	10697	227.21	21.88	82.41	41.03	1.22
1699	chr5:54470175-54492833	22658	1328.66	97.13	87.17	35.42	3.36
1700	chr5:54522456-54531030	8574	179.08	62.02	83.8	33.51	1.2
1701	chr5:55210932-55218886	7954	182.51	100	83.56	26.85	1.32
1702	chr5:55236121-55240858	4737	88.53	55.65	71.33	35.77	1.07
1703	chr5:55662129-55669750	7621	134.23	96.77	83.13	35.71	1.01
1704	chr5:59955064-59962637	7573	152.4	49.24	83.5	51.89	1.15
1705	chr5:60164050-60169001	4951	124.54	0.01	90.1	35.55	1.44
1706	chr5:61204068-61213991	9923	189.32	5.09	84.38	37.54	1.09
1707	chr5:61413092-61420963	7871	137.83	8.78	84.49	25.79	1
1708	chr5:61508647-61522986	14339	497.51	37.07	79.99	33.57	1.99
1709	chr5:61525111-61553743	28632	1012.29	23.45	81.55	39.71	2.03
1710	chr5:62072026-62076877	4851	94.37	41.38	76.3	30.66	1.12
1711	chr5:63625376-63630736	5360	102.68	90.95	87.01	37.54	1.1
1712	chr5:64779318-64789770	10452	378.64	1.95	74.89	34	2.08
1713	chr5:68479007-68489765	10758	562.27	1.99	74.33	22.64	3
1714	chr5:68659266-68666986	7720	181.53	7.22	60.17	37.08	1.35
1715	chr5:68734491-68742759	8268	218.81	97.67	92.49	26.79	1.52
1716	chr5:68847379-68857802	10423	294.82	62.72	82.48	33.58	1.62
1717	chr5:68910078-68938003	27925	1486.11	23.27	80.33	36.12	3.05
1718	chr5:68944000-68954962	10962	337.54	16.33	76.2	34	1.77
1719	chr5:69190107-69203959	13852	977.98	84.81	80.69	33.06	4.05
1720	chr5:69274005-69281018	7013	128.5	75.38	75.49	40.52	1.05
1721	chr5:69383113-69427855	44742	1932.27	47.57	80.26	38.32	2.48
1722	chr5:69429026-69435009	5983	109.21	25.57	77.55	40.64	1.05
1723	chr5:69506054-69517026	10972	361.01	15.86	76	33.63	1.89
1724	chr5:69524104-69533858	9754	334.33	16.28	76.08	33.95	1.97
1725	chr5:69703248-69713881	10633	260.4	57.55	81.19	32.74	1.4
1726	chr5:69765059-69792003	26944	1222.96	25.97	78.92	36.98	2.6
1727	chr5:69799000-69814028	15028	835.36	16.13	80.14	32.15	3.19
1728	chr5:69821000-69830872	9872	370.3	11.7	76.09	29.69	2.15
1729	chr5:70066000-70079026	13026	828.13	85.3	80.47	33.51	3.65
1730	chr5:70149023-70156004	6981	127.94	73.43	78.69	38.11	1.05
1731	chr5:70258056-70302994	44938	1921.81	47.2	80.58	37.96	2.45
1732	chr5:70361180-70371617	10437	287.35	39.88	82.37	32.02	1.58
1733	chr5:70390021-70427990	37969	1654.72	43.17	79.92	38.86	2.5
1734	chr5:70429001-70435013	6012	108.56	25.88	77.14	41.4	1.04
1735	chr5:70507001-70518025	11024	352.96	13.04	76	32.98	1.84
1736	chr5:70525027-70534987	9960	379.02	11.24	76.45	29.82	2.18
1737	chr5:70866260-70876018	9758	185.74	84.1	76.11	38.74	1.09
1738	chr5:71654042-71662962	8920	338.86	99.7	82.88	20.96	2.18
1739	chr5:74071266-74078955	7689	195.02	12.31	70.77	33.51	1.45
1740	chr5:74133633-74138282	4649	89.16	0.04	89.79	20.32	1.1
1741	chr5:75025899-75030373	4474	92.61	99.86	90.26	28.54	1.19
1742	chr5:75465113-75473429	8316	761.71	20.8	81.08	45.32	5.25
1743	chr5:76186003-76190689	4686	87.15	23.54	96.37	23.58	1.07
1744	chr5:76321180-76328316	7136	158.47	22.1	69.22	28.85	1.27
1745	chr5:76722162-76730880	8718	155.19	20.06	80.56	33.68	1.02
1746	chr5:77780961-77786498	5537	101.03	17.84	73.25	30.71	1.05
1747	chr5:78071165-78077713	6548	136.31	0.15	80.05	24.94	1.19
1748	chr5:78529018-78533767	4749	91.1	46.13	86.79	19.77	1.1
1749	chr5:78575019-78584990	9971	277.05	82.29	84.98	31.73	1.59
1750	chr5:78852738-78859896	7158	690.43	0.11	92.72	45.13	5.53
1751	chr5:79272133-79278931	6798	215.03	0.47	82.63	32.91	1.81
1752	chr5:79432033-79443473	11440	514.17	0.8	82.99	24.55	2.58
1753	chr5:79773125-79780490	7365	144.77	20.03	83.08	20.91	1.13
1754	chr5:79942068-79951324	9256	1348.54	1.43	35.97	49.73	8.35
1755	chr5:81561909-81577420	15511	504.07	17.11	80.47	33.36	1.86
1756	chr5:85565005-85584014	19009	576.12	35.7	84.15	26.9	1.74
1757	chr5:85665080-85672261	7181	1893.22	0	0.97	0.54	15.12
1758	chr5:85752040-85763962	11922	313.97	6.59	83.31	34.97	1.51
1759	chr5:85861127-85866924	5797	144.33	14.64	75.02	50.53	1.43
1760	chr5:85911840-85919747	7907	211.3	99.01	39.63	12.98	1.53
1761	chr5:86014813-86023026	8213	363.95	99.77	98.36	98.42	2.54
1762	chr5:86527149-86535008	7859	627.32	1.07	87.59	23.15	4.58
1763	chr5:93901147-93909440	8293	8670.08	0.12	22.76	0.43	59.95
1764	chr5:97138089-97147027	8938	174.2	49.25	81.49	27.53	1.12
1765	chr5:98526256-98532019	5763	109.36	86.28	82.29	48.26	1.09
1766	chr5:98854230-98866025	11795	433.83	71.73	79.82	36.43	2.11
1767	chr5:99720006-99732024	12018	570.42	26.3	78.4	37.52	2.72
1768	chr5:101486148-101490851	4703	93.96	3.36	86.63	17.59	1.15
1769	chr5:107910001-107916980	6979	124.29	31.9	86.58	35.25	1.02
1770	chr5:108909145-108914028	4883	88.08	98.81	87.45	18.87	1.03
1771	chr5:109031313-109037910	6597	116.36	10.47	31.15	30.69	1.01
1772	chr5:110214020-110221927	7907	153.07	64.45	82.67	46.41	1.11
1773	chr5:111061488-111078649	17161	541.83	37.1	77.91	39.13	1.81
1774	chr5:111161206-111170003	8797	163.12	89.84	89.16	36.55	1.06
1775	chr5:111493410-111506898	13488	1511.02	46.13	79.42	34.22	6.42
1776	chr5:111857156-111870001	12845	303.99	21.73	80.16	34.31	1.36
1777	chr5:112348356-112368815	20459	3268.53	35.71	80.02	38.16	9.16
1778	chr5:112787025-112791978	4953	97.05	0.05	95.32	28.34	1.12
1779	chr5:112820312-112828617	8305	174.35	72.47	81.64	37.29	1.2
1780	chr5:113601299-113607492	6193	118.34	58.71	85.34	28.97	1.1
1781	chr5:120440309-120446426	6117	128.64	8.36	74.02	35.77	1.21
1782	chr5:124292139-124314715	22576	593.8	74.37	85.36	33.8	1.51
1783	chr5:126362307-126374882	12575	727.64	96.29	81.38	32.98	3.32
1784	chr5:130340054-130348739	8685	222.83	67.47	74.95	40.61	1.47
1785	chr5:130977472-130981899	4427	87.27	0.17	80.39	35.68	1.13
1786	chr5:132197405-132205007	7602	148.06	24.32	72.98	26.36	1.12
1787	chr5:132571103-132580715	9612	184.46	92.52	90.49	26.42	1.1
1788	chr5:132731013-132735922	4909	94.71	40.81	80.61	34.3	1.11
1789	chr5:133476052-133498803	22751	3012.47	53.02	80.3	40.17	7.59
1790	chr5:133530056-133534889	4833	96.31	0.28	63.62	27.02	1.14
1791	chr5:134257164-134267732	10568	657.18	11.96	33.76	42.24	3.57
1792	chr5:134878605-134887880	9275	254.35	99.21	81.91	32.37	1.57
1793	chr5:135413981-135416289	2308	179.92	0.56	35.71	4.86	4.47
1794	chr5:136952728-136959005	6277	205.5	0	87.83	26.76	1.88
1795	chr5:137085033-137096761	11728	316.02	38.76	77.18	28.48	1.55
1796	chr5:137673182-137688676	15494	670.15	98.94	83.14	19.56	2.48
1797	chr5:137840034-137846903	6869	120.79	2.78	77.44	30.37	1.01
1798	chr5:138278016-138283021	5005	94.2	2.12	74.52	22.29	1.08
1799	chr5:138607050-138618754	11704	455.15	95.6	5.74	2.2	2.23
1800	chr5:138700268-138704932	4664	93.57	99.97	68.99	25.15	1.15
1801	chr5:138871041-138879852	8811	234.54	75.92	79.55	40.29	1.53
1802	chr5:139486031-139498960	12929	2253.6	52.65	79.23	39.31	10
1803	chr5:139942573-139948866	6293	327.52	98.47	83.05	23.67	2.98
1804	chr5:140048043-140055987	7944	159.06	39.96	76	31.26	1.15
1805	chr5:140086090-140094892	8802	716.57	99.38	20.8	4.05	4.67
1806	chr5:140470597-140480025	9428	385.6	15.63	83.88	29.98	2.35
1807	chr5:140530325-140536011	5686	281.16	88.41	90.78	47.45	2.84
1808	chr5:140626066-140634352	8286	149.14	98.83	70.92	23.03	1.03
1809	chr5:140695783-140704629	8846	320.2	2.24	76.58	34.99	2.08
1810	chr5:140889122-140899942	10820	303.5	54.04	85.83	26.69	1.61
1811	chr5:141318104-141323798	5694	105	100	89.52	24.76	1.06
1812	chr5:141335087-141339667	4580	88	94.32	72.73	32.95	1.1
1813	chr5:141688533-141707503	18970	654.57	4.74	80.52	29.26	1.98
1814	chr5:142602026-142608051	6025	110.11	99.01	78.2	29.16	1.05
1815	chr5:142708038-142717261	9223	237.4	87.65	79.84	31.25	1.48
1816	chr5:143973202-143980109	6907	138.27	32.86	77.09	44.89	1.15
1817	chr5:149225332-149234470	9138	286.04	99.65	85.66	33.22	1.8
1818	chr5:149357214-149367540	10326	212.12	97.62	83.49	25.02	1.18
1819	chr5:149370051-149377654	7603	189.85	1.1	89.62	34.09	1.43
1820	chr5:149429840-149436909	7069	152.01	97.37	82.24	16.45	1.23
1821	chr5:149463732-149468334	4602	108.05	0.16	98.24	1.76	1.35
1822	chr5:149825187-149834027	8840	158.45	6.52	97.26	3.08	1.03
1823	chr5:149930797-149939813	9016	213	98.59	86.85	21.13	1.35
1824	chr5:150865233-150875018	9785	190.55	99.47	83.2	30.7	1.12
1825	chr5:151145380-151153096	7716	257.21	4.34	85.71	19.22	1.91
1826	chr5:151184068-151194945	10877	382	100	84.29	29.58	2.01
1827	chr5:153430321-153438924	8603	171.47	100	81.77	32.85	1.14
1828	chr5:153793472-153803982	10510	540.25	72.94	82.13	37.68	2.95
1829	chr5:153832960-153843182	10222	804.32	99.59	87.19	29.35	4.51
1830	chr5:154190147-154199372	9225	207.4	93.68	70.84	29.59	1.29
1831	chr5:154393390-154402887	9497	408.94	99.26	84.59	26.19	2.47
1832	chr5:154940865-154948952	8087	1113.77	99.92	97.81	96.56	7.9
1833	chr5:156084118-156094781	10663	231.47	66.57	75.61	44.55	1.24
1834	chr5:156559173-156568845	9672	217.93	0.5	83.57	33.51	1.29
1835	chr5:157075199-157091024	15825	400.99	82.88	84.9	35.8	1.45
1836	chr5:157109302-157122027	12725	799.61	9.97	83.31	38.89	3.6
1837	chr5:157178398-157188713	10315	402.35	99.49	87.57	28.66	2.24
1838	chr5:158657027-158665738	8711	177.33	12.16	78.51	27.76	1.17
1839	chr5:158685776-158693894	8118	187.08	3.33	89.75	18.28	1.32
1840	chr5:159676081-159682698	6617	124.02	0.01	87.1	16.95	1.07
1841	chr5:165034256-165042001	7745	193.07	99.82	25.64	42.05	1.43
1842	chr5:167975874-167986150	10276	398.62	0.01	81.88	25.38	2.22
1843	chr5:171757117-171770716	13599	1012.54	20.38	77.97	35.66	4.27
1844	chr5:172080003-172087880	7877	169.35	6.21	90.72	22.12	1.23
1845	chr5:172110028-172121972	11944	406.03	91.38	79.56	28.82	1.95
1846	chr5:173466973-173473570	6597	453.65	99.96	84.32	30.21	3.94
1847	chr5:174037053-174041841	4788	112.04	0.04	87.1	14.49	1.34
1848	chr5:175372033-175389642	17609	599.95	0.83	83.16	26.16	1.95
1849	chr5:175465846-175482011	16165	341.45	98.67	87.32	27.92	1.21
1850	chr5:175528001-175549025	21024	1292.5	21.39	79.65	40.11	3.53
1851	chr5:175566117-175586719	20602	911.69	3.91	81.9	35.72	2.54
1852	chr5:175597116-175620946	23830	13270.5	85.5	85.1	66.79	31.93
1853	chr5:175931136-175939624	8488	228.48	99.02	85.93	21.93	1.54
1854	chr5:176021911-176029960	8049	471.01	25.05	79.19	36.94	3.36
1855	chr5:176633149-176642411	9262	234.52	99.87	82.02	35.93	1.45
1856	chr5:176687073-176698986	11913	4104.82	7.49	78.77	52.11	19.76
1857	chr5:176717044-176737209	20165	813.18	95.65	84.06	30.28	2.31
1858	chr5:176778215-176782434	4219	103.53	70.87	87.28	28.4	1.41
1859	chr5:176950020-176963992	13972	274.71	76.65	76.15	40.25	1.13
1860	chr5:177018731-177023694	4963	96.17	95.84	79.2	32.24	1.11
1861	chr5:177143095-177164028	20933	1497.38	80.91	80.18	38.36	4.1
1862	chr5:177216068-177231875	15807	301.99	1.05	86.34	28.38	1.1
1863	chr5:177282796-177289829	7033	274.44	1.53	95.71	86.07	2.24
1864	chr5:177308164-177325939	17775	595.53	99.31	82.94	22.74	1.92
1865	chr5:177358005-177362955	4950	87.35	100	85.88	37.22	1.01
1866	chr5:177407344-177415556	8212	189.24	19.67	75.68	31.26	1.32
1867	chr5:177464079-177483000	18921	877.84	30.96	79.49	33.34	2.66
1868	chr5:177497333-177504674	7341	215.42	17.13	94.26	57.47	1.68
1869	chr5:177546015-177554994	8979	161.09	98.11	74.53	12.44	1.03
1870	chr5:177571029-177580960	9931	280.65	70.72	79.77	31.6	1.62
1871	chr5:177633029-177637867	4838	93.74	62.41	65.25	27.84	1.11
1872	chr5:177657081-177667545	10464	234.1	50.87	85.9	27.14	1.28
1873	chr5:178185063-178201977	16914	745.13	0.99	82.01	25.24	2.53
1874	chr5:178204002-178226011	22009	461.78	0.54	85.02	23.86	1.2
1875	chr5:178234104-178263825	29721	1633.08	0.87	86.68	21.68	3.15
1876	chr5:178391130-178399892	8762	181.07	96.44	85.99	34.13	1.19
1877	chr5:178456882-178474967	18085	803.07	98.12	80.54	37.51	2.55
1878	chr5:178476078-178481983	5905	110.81	74.89	82.82	27.14	1.08
1879	chr5:179044059-179049022	4963	104.42	0	51.56	35.2	1.21
1880	chr5:179188007-179206907	18900	451.71	98.21	78.95	30.13	1.37
1881	chr5:179247105-179269027	21922	1362.57	73.14	81.24	38.05	3.56
1882	chr5:179336179-179350884	14705	715.81	0.64	83.92	27.31	2.79
1883	chr5:179501549-179511525	9976	1372.5	2.37	85.13	31.59	7.89
1884	chr5:179854117-179871840	17723	657.58	82.86	75.08	34.13	2.13
1885	chr5:180098000-180121978	23978	53019.4	95.87	87.86	54.35	126.8
1886	chr5:180214049-180223861	9812	300.05	0.01	83	29.34	1.75
1887	chr5:180232001-180238924	6923	126.12	16.7	74.62	28.58	1.04
1888	chr5:180254130-180264600	10470	380.69	52.3	76.77	36.47	2.09
1889	chr5:180269774-180281361	11587	406.58	0.51	83.52	28.78	2.01
1890	chr5:180394693-180399205	4512	115.38	14.61	87.35	25.48	1.47
1891	chr5:180739022-180762006	22984	2251.28	97.63	80.89	27.87	5.62
1892	chr5:180897054-180905225	8171	208.81	77.12	79.22	37.57	1.47
1893	chr6:139018-152025	13007	947.68	5.7	76.76	21.4	4.18
1894	chr6:177128-191013	13885	623.89	94.81	85.4	28.07	2.58
1895	chr6:288151-296951	8800	181.01	60.77	85.08	24.87	1.18
1896	chr6:321254-331922	10668	232.03	81.46	83.62	25.44	1.25
1897	chr6:342169-383942	41773	2754.04	84.25	81.9	30.32	3.78
1898	chr6:432284-438626	6342	133.18	50.78	84.28	30.95	1.2
1899	chr6:447456-456016	8560	211.49	96.5	75.3	22.33	1.42
1900	chr6:461104-466972	5868	108.15	98.14	87.98	24.09	1.06
1901	chr6:469937-476742	6805	129.04	93.79	81.39	30.24	1.09
1902	chr6:482000-490409	8409	218.85	51.53	80.75	25.21	1.49
1903	chr6:907101-915949	8848	469.03	61.62	74.2	30.49	3.04
1904	chr6:992109-1001420	9311	291.47	0.01	87.61	26.8	1.8
1905	chr6:2307044-2318985	11941	321.45	91.75	84.85	31.21	1.54
1906	chr6:2761943-2769317	7374	168.44	71.94	74.39	34.51	1.31
1907	chr6:2851138-2870967	19829	350.63	9.61	80.59	31.4	1.01
1908	chr6:2910412-2919004	8592	204.3	0.55	88.92	28.24	1.36
1909	chr6:2936035-2941708	5673	114.72	91.73	81.98	18.9	1.16
1910	chr6:3073894-3098947	25053	1151.49	38.93	76.98	32.85	2.64
1911	chr6:3102207-3107740	5533	97.32	16.48	78.41	32.09	1.01
1912	chr6:3249104-3320975	71871	6058.28	55.51	81.06	32.28	4.83
1913	chr6:3407172-3411178	4006	87	1.15	82.76	20.69	1.25
1914	chr6:4085395-4095800	10405	222.36	95.33	82.17	34.34	1.23
1915	chr6:4185659-4196925	11266	1073.4	84.62	83.35	30.25	5.46
1916	chr6:4205165-4224999	19834	497.78	96.65	84.34	25.53	1.44
1917	chr6:4240111-4244831	4720	90.43	97.26	80.16	42.46	1.1
1918	chr6:4252047-4269887	17840	313.68	92.92	81.57	26.75	1.01
1919	chr6:4278724-4306492	27768	822.2	99.12	81.88	26.76	1.7
1920	chr6:4334002-4408900	74898	9431.29	73.54	79.16	37	7.22
1921	chr6:4465006-4474973	9967	193.99	80.3	86.78	30.39	1.12
1922	chr6:4663123-4670957	7834	148.23	0.01	82.46	33.15	1.09
1923	chr6:4889462-4896639	7177	517.65	99.9	84.82	27.73	4.14
1924	chr6:4931081-4958150	27069	2026.27	93.34	81.96	21.48	4.29
1925	chr6:5118351-5124640	6289	125.56	31.66	84.57	24.93	1.14
1926	chr6:5811021-5821009	9988	217.76	90.03	76.11	36.33	1.25
1927	chr6:6700192-6705980	5788	101.02	7.93	83.17	23.77	1
1928	chr6:6949083-6957919	8836	260.71	93.81	91.7	16.86	1.69
1929	chr6:7269083-7273959	4876	96.4	5.59	84.15	32.31	1.13
1930	chr6:7280872-7289998	9126	221.27	2.28	81.91	27.58	1.39
1931	chr6:7579957-7588888	8931	487.01	15.2	84.39	24.64	3.13
1932	chr6:7877582-7895699	18117	1651.85	36.86	79.96	32.28	5.23
1933	chr6:7983170-7992442	9272	279.46	92.98	88.23	34.14	1.73
1934	chr6:8011148-8019749	8601	190.16	0.04	90	28.46	1.27
1935	chr6:9144018-9154011	9993	243.55	98.29	80.57	38.98	1.4
1936	chr6:10483486-10496879	13393	512.04	72.83	92.93	35.46	2.19
1937	chr6:10552092-10560003	7911	142.14	99.29	79.48	27.44	1.03
1938	chr6:10623139-10632982	9843	504.66	97.95	83.93	32.98	2.94
1939	chr6:10719058-10723793	4735	96.64	72.65	88.17	24.83	1.17
1940	chr6:11044848-11053010	8162	223.88	99.98	64.7	28.19	1.57
1941	chr6:11073015-11083551	10536	4215.65	99.91	85.53	50.27	22.95
1942	chr6:11576109-11584001	7892	148.55	99.99	73.4	27.61	1.08
1943	chr6:12120142-12124825	4683	87	100	72.41	29.89	1.07
1944	chr6:13263054-13270992	7938	146.41	2.09	86.94	34.91	1.06
1945	chr6:13284041-13293988	9947	229.62	66.88	81.7	34.22	1.32
1946	chr6:13357301-13367789	10488	287.34	1.43	85.73	27.95	1.57
1947	chr6:13618002-13622662	4660	99.67	27.24	55.84	41.22	1.23
1948	chr6:13713104-13722553	9449	310.54	97.32	91.85	22.67	1.88
1949	chr6:13786208-13792192	5984	116.44	0.92	82.81	25.23	1.12
1950	chr6:13850027-13857732	7705	256.87	3.49	89.27	24.73	1.91
1951	chr6:15335442-15343456	8014	326.04	1.33	98.06	2.34	2.33
1952	chr6:15754088-15763024	8936	247.85	3.57	96.08	17.52	1.59
1953	chr6:16177002-16184737	7735	249.51	9.19	93.57	39.03	1.85
1954	chr6:16213787-16230589	16802	430.95	47.05	88.25	26.1	1.47
1955	chr6:18006467-18025861	19394	427.17	56.05	93.98	26.68	1.26
1956	chr6:18361438-18372980	11542	2440.76	51.53	79.75	31.41	12.13
1957	chr6:18463535-18469613	6078	145.77	99.87	89.59	18.88	1.38
1958	chr6:18722238-18727957	5719	117.01	98.37	79.33	25.65	1.17
1959	chr6:19801407-19809767	8360	186.89	51.67	88.56	33.9	1.28
1960	chr6:20316230-20324812	8582	290.46	96.41	89.06	49.22	1.94
1961	chr6:20419525-20425906	6381	332.5	0.76	22	6.53	2.99
1962	chr6:21590648-21599193	8545	352.5	94.75	76.31	19.29	2.37
1963	chr6:22368853-22376016	7163	143.94	93.02	85.95	38.43	1.15
1964	chr6:22568710-22571861	3151	116	88.79	75	19.83	2.11
1965	chr6:23160001-23170001	10000	192.74	5.01	85.63	28.67	1.11
1966	chr6:24399022-24430017	30995	1356.26	56.54	79.09	42.99	2.51
1967	chr6:24531591-24538994	7403	130.08	86.89	86.93	23.86	1.01
1968	chr6:24698146-24709244	11098	296.21	30.43	82.36	33.77	1.53
1969	chr6:24718781-24722975	4194	87	19.54	60.92	28.73	1.19
1970	chr6:25722850-25736530	13680	9444.17	55.65	80.84	29.23	39.59
1971	chr6:26014126-26037824	23698	2431.88	41.23	82.58	19.83	5.88
1972	chr6:26040564-26049663	9099	318.51	75.01	90.43	26.28	2.01
1973	chr6:26052635-26059318	6683	2785.52	4.08	90.46	22.99	23.9
1974	chr6:26100111-26111443	11332	5139.62	13.9	93.78	11.04	26.01
1975	chr6:26119444-26128336	8892	753.24	67	80.64	29.14	4.86
1976	chr6:26153492-26163014	9522	2774.94	99.08	87.49	10.44	16.71
1977	chr6:26180233-26209077	28844	4339.18	32.49	87.08	38.55	8.63
1978	chr6:26212817-26242257	29440	3697.02	33.29	87.16	31.54	7.2
1979	chr6:26267017-26277568	10551	408.01	56.17	77.02	32.64	2.22
1980	chr6:26281172-26295019	13847	1079.37	15.26	89.34	17.08	4.47
1981	chr6:26429062-26435282	6220	129.89	12.02	96.94	83.18	1.2
1982	chr6:26521431-26529837	8406	187.16	90.71	84.97	27.64	1.28
1983	chr6:26634125-26638948	4823	91.83	2.72	77.31	37.93	1.09
1984	chr6:26860079-26871890	11811	584.05	25.73	75.45	31.42	2.84
1985	chr6:27096080-27105731	9651	636.54	51.86	76.03	31.25	3.78
1986	chr6:27110105-27118353	8248	514.03	65.55	87.88	24.26	3.57
1987	chr6:27121016-27128499	7483	232.79	99.56	72.82	2.27	1.78
1988	chr6:27244307-27252954	8647	278.18	1.11	1.48	1.95	1.84
1989	chr6:27274064-27283272	9208	214.01	3.74	81.78	26.63	1.33
1990	chr6:27365557-27376011	10454	352.42	95.52	88.67	30.86	1.93
1991	chr6:27771135-27809111	37976	1644.56	46.45	84.68	21.34	2.48
1992	chr6:27830267-27839960	9693	820.1	4.21	89.57	21.47	4.85
1993	chr6:27843047-27852014	8967	181.95	7.97	83.6	25.42	1.16
1994	chr6:27856140-27875008	18868	2530.61	3.42	23.5	7.37	7.69
1995	chr6:28058085-28067743	9658	241.49	95.6	90.43	27.09	1.43
1996	chr6:28081464-28087167	5703	101.22	0.06	66.34	49.54	1.02
1997	chr6:28117269-28129401	12132	929.96	99.13	85.9	29.96	4.4
1998	chr6:28182448-28188563	6115	114.61	1.81	78.19	23.6	1.07
[truncated: 4,252 more rows]

## Sheet: Table S3
Table S3. The percentage of 3’UTR enriched genes with different piRNA density cutoffs
Cutoff for the normalized number of piRNAs	5’UTR-enriched genes	CDS-enriched genes	3’UTR-enriched genes	% of 3’UTR-enriched genes
100	288	1354	1275	0.4371
200	111	587	724	0.5091
300	67	357	510	0.546
500	29	188	314	0.5913
1000	9	62	135	0.6553
2000	2	23	57	0.6951

## Sheet: Table S4
Table S4. GO terms enriched in 3’UTR piRNA enriched genes, genes with the longest 3'UTRs, and genes with the highest expression in testis
3’UTR piRNA enriched genes
GO term	Definition	Bonferroni corrected p-value	Number of genes	Number of genes in the GO term
GO:0006996	organelle organization	6.17208e-05	45	3782
GO:0006464	cellular protein modification process	0.000180161	44	3791
GO:0036211	protein modification process	0.000180161	44	3791
GO:0016568	chromatin modification	0.000511909	15	597
GO:0006325	chromatin organization	0.000597602	17	777
GO:0043412	macromolecule modification	0.000740137	44	3991
GO:0071840	cellular component organization or biogenesis	0.000849135	65	7113
GO:0060255	regulation of macromolecule metabolic process	0.000976499	65	7141
GO:0019222	regulation of metabolic process	0.00109773	71	8116
GO:0031323	regulation of cellular metabolic process	0.00299847	65	7374
GO:0016043	cellular component organization	0.00775876	61	6946
GO:0044446	intracellular organelle part	9.60121e-07	86	9479
GO:0044428	nuclear part	9.6609e-07	45	3500
GO:0044424	intracellular part	2.43455e-06	157	22761
GO:0044422	organelle part	2.53481e-06	86	9669
GO:0043231	intracellular membrane-bounded organelle	3.53094e-06	127	16945
GO:0031981	nuclear lumen	3.71646e-06	38	2779
GO:0043227	membrane-bounded organelle	4.48262e-06	127	17005
GO:0005634	nucleus	3.30906e-05	87	10378
GO:0005622	intracellular	5.12908e-05	160	24234
GO:0031974	membrane-enclosed lumen	0.000106228	41	3570
GO:0070013	intracellular organelle lumen	0.000118416	40	3451
GO:0043229	intracellular organelle	0.00013335	135	19463
GO:0043226	organelle	0.000163938	135	19524
GO:0043233	organelle lumen	0.000181228	40	3510
GO:0005737	cytoplasm	0.000686101	112	15581
GO:0005654	nucleoplasm	0.00113852	24	1704
GO:0031090	organelle membrane	0.00156855	37	3418
GO:0005730	nucleolus	0.00413488	16	931
GO:0005515	protein binding	4.80931e-08	99	11023
GO:0042393	histone binding	0.000115693	8	140
Genes with longest 3’UTRs
GO term	Definition	Bonferroni corrected p-value	Number of genes	Number of genes in the GO term
GO:0043412	macromolecule modification	0.000362325	48	4169
GO:0006464	cellular protein modification process	0.000636912	46	3987
GO:0036211	protein modification process	0.000636912	46	3987
GO:0019222	regulation of metabolic process	0.00642373	75	8612
GO:0005737	cytoplasm	1.64645e-05	127	16205
GO:0098588	bounding membrane of organelle	6.71456e-05	36	2681
GO:0031224	intrinsic component of membrane	0.000473894	77	8748
GO:0016021	integral component of membrane	0.000474563	76	8593
GO:0044464	cell part	0.000707126	186	28546
GO:0005623	cell	0.000709384	186	28547
GO:0031090	organelle membrane	0.000804646	41	3632
GO:0043231	intracellular membrane-bounded organelle	0.00200735	125	17192
GO:0044424	intracellular part	0.00338881	158	23483
GO:0044444	cytoplasmic part	0.00412323	90	11382
GO:0044446	intracellular organelle part	0.00651229	80	9871
Genes with highest expression in testis
GO term	Definition	Bonferroni corrected p-value	Number of genes	Number of genes in the GO term
GO:0006614	SRP-dependent cotranslational protein targeting to membrane	2.36838e-20	19	118
GO:0045047	protein targeting to ER	4.62419e-20	19	122
GO:0072599	establishment of protein localization to endoplasmic reticulum	5.44534e-20	19	123
GO:0006613	cotranslational protein targeting to membrane	6.40288e-20	19	124
GO:0070972	protein localization to endoplasmic reticulum	7.13349e-19	19	140
GO:0006415	translational termination	9.28343e-19	17	96
GO:0000184	nuclear-transcribed mRNA catabolic process, nonsense-mediated decay	9.79524e-19	18	118
GO:0006414	translational elongation	2.14478e-18	18	123
GO:0006413	translational initiation	6.13584e-18	20	185
GO:0000956	nuclear-transcribed mRNA catabolic process	7.63212e-18	20	187
GO:0006402	mRNA catabolic process	5.93343e-17	20	207
GO:0019083	viral transcription	9.80812e-17	18	151
GO:0019080	viral genome expression	3.18836e-16	18	161
GO:0043241	protein complex disassembly	8.12246e-16	20	236
GO:0006401	RNA catabolic process	1.0433e-15	20	239
GO:0090150	establishment of protein localization to membrane	1.22843e-15	21	279
GO:0032984	macromolecular complex disassembly	1.33549e-15	20	242
GO:0006612	protein targeting to membrane	1.37931e-15	19	207
GO:0043624	cellular protein complex disassembly	2.59041e-15	19	214
GO:0016071	mRNA metabolic process	3.25328e-15	30	762
GO:0043933	macromolecular complex subunit organization	5.2858e-15	48	2218
GO:0071822	protein complex subunit organization	8.02281e-15	45	1962
GO:0019058	viral infectious cycle	9.26975e-14	19	259
GO:0022411	cellular component disassembly	7.40467e-13	23	487
GO:0072657	protein localization to membrane	7.52012e-13	21	383
GO:0016032	viral process	1.74097e-11	26	759
GO:0044764	multi-organism cellular process	1.85047e-11	26	761
GO:0006412	translation	4.36986e-11	29	1011
GO:0044403	symbiosis, encompassing mutualism through parasitism	1.69665e-10	26	838
GO:0044419	interspecies interaction between organisms	1.69665e-10	26	838
GO:0022904	respiratory electron transport chain	1.90733e-10	13	133
GO:0034655	nucleobase-containing compound catabolic process	3.6811e-10	28	1021
GO:0022900	electron transport chain	5.35777e-10	13	144
GO:0072594	establishment of protein localization to organelle	1.54069e-09	22	633
GO:0044270	cellular nitrogen compound catabolic process	1.78982e-09	28	1091
GO:0046700	heterocycle catabolic process	1.9518e-09	28	1095
GO:0019439	aromatic compound catabolic process	2.12763e-09	28	1099
GO:0006605	protein targeting	3.06278e-09	23	726
GO:0044265	cellular macromolecule catabolic process	3.122e-09	28	1117
GO:0006091	generation of precursor metabolites and energy	3.4774e-09	21	592
GO:0045333	cellular respiration	4.57296e-09	14	211
GO:1901361	organic cyclic compound catabolic process	5.25259e-09	28	1142
GO:1901575	organic substance catabolic process	7.28432e-09	45	2883
GO:0009056	catabolic process	7.76896e-09	48	3239
GO:0033365	protein localization to organelle	1.43337e-08	23	784
GO:0044248	cellular catabolic process	1.67625e-08	42	2613
GO:0016482	cytoplasmic transport	2.027e-08	27	1123
GO:0055114	oxidation-reduction process	7.97402e-08	21	701
GO:0044802	single-organism membrane organization	1.46148e-07	22	802
GO:0009057	macromolecule catabolic process	1.94428e-07	29	1431
GO:0061024	membrane organization	2.84449e-07	22	831
GO:0071840	cellular component organization or biogenesis	3.7529e-07	73	7113
GO:0015980	energy derivation by oxidation of organic compounds	3.83985e-07	16	411
GO:0016043	cellular component organization	8.84906e-07	71	6946
GO:0065003	macromolecular complex assembly	1.5544e-06	31	1774
GO:0046907	intracellular transport	5.25765e-06	34	2202
GO:0051704	multi-organism process	8.73413e-06	31	1910
GO:0033036	macromolecule localization	1.42912e-05	42	3271
GO:0044237	cellular metabolic process	1.88564e-05	122	16285
GO:0071702	organic substance transport	1.9994e-05	41	3182
GO:0034622	cellular macromolecular complex assembly	2.10812e-05	21	961
GO:0006886	intracellular protein transport	2.83366e-05	25	1365
GO:0045184	establishment of protein localization	3.9952e-05	33	2274
GO:0015031	protein transport	6.39794e-05	32	2202
GO:0006461	protein complex assembly	6.95477e-05	26	1536
GO:0070271	protein complex biogenesis	7.13405e-05	26	1538
GO:0007283	spermatogenesis	0.000107651	16	614
GO:0048232	male gamete generation	0.000110046	16	615
GO:0070727	cellular macromolecule localization	0.000184774	28	1839
GO:0044085	cellular component biogenesis	0.000436371	36	2905
GO:0051649	establishment of localization in cell	0.00046425	38	3174
GO:0019953	sexual reproduction	0.00046634	19	960
GO:0044267	cellular protein metabolic process	0.000565257	55	5613
GO:0034613	cellular protein localization	0.000582959	27	1831
GO:0008104	protein localization	0.000852178	35	2858
GO:0007276	gamete generation	0.00101909	17	819
GO:0044699	single-organism process	0.00110251	137	20327
GO:0044281	small molecule metabolic process	0.00116008	43	3984
GO:0044763	single-organism cellular process	0.00143185	126	18227
GO:0051641	cellular localization	0.00153897	40	3608
GO:0022607	cellular component assembly	0.0020006	33	2705
GO:0051179	localization	0.00237688	66	7613
GO:0051234	establishment of localization	0.00291211	57	6225
GO:0008152	metabolic process	0.00310652	128	18854
GO:0006810	transport	0.00385387	56	6125
GO:0043623	cellular protein complex assembly	0.00531569	13	552
GO:0009987	cellular process	0.00633562	164	26537
GO:0043248	proteasome assembly	0.00763747	3	8
GO:0005737	cytoplasm	2.82758e-26	159	15581
GO:0044444	cytoplasmic part	1.59443e-20	124	11097
GO:0044424	intracellular part	7.34577e-20	183	22761
GO:0044422	organelle part	7.70325e-19	112	9669
GO:0022626	cytosolic ribosome	1.34651e-18	17	108
GO:0044446	intracellular organelle part	7.52174e-18	109	9479
GO:0005622	intracellular	4.33781e-16	183	24234
GO:0030529	ribonucleoprotein complex	1.69496e-15	35	1141
GO:0043229	intracellular organelle	2.41273e-15	160	19463
GO:0043226	organelle	3.42474e-15	160	19524
GO:0005829	cytosol	9.2163e-15	55	3073
GO:0044391	ribosomal subunit	5.51177e-14	17	199
GO:0044445	cytosolic part	3.3258e-12	18	299
GO:0044464	cell part	3.27486e-11	188	27626
GO:0005623	cell	3.29043e-11	188	27627
GO:0032991	macromolecular complex	1.83474e-10	82	7597
GO:0022625	cytosolic large ribosomal subunit	2.67479e-09	9	58
GO:0022627	cytosolic small ribosomal subunit	1.19191e-08	8	45
GO:0044429	mitochondrial part	1.49808e-08	26	1110
GO:0043231	intracellular membrane-bounded organelle	1.54257e-08	132	16945
GO:0043227	membrane-bounded organelle	2.02972e-08	132	17005
GO:0031966	mitochondrial membrane	2.09202e-08	22	794
GO:0005740	mitochondrial envelope	5.62469e-08	22	837
GO:0005743	mitochondrial inner membrane	1.12951e-07	18	561
GO:0005840	ribosome	1.9636e-07	18	581
GO:0019866	organelle inner membrane	4.66384e-07	18	614
GO:0015934	large ribosomal subunit	7.9273e-07	9	108
GO:0043228	non-membrane-bounded organelle	9.08873e-07	61	5741
GO:0043232	intracellular non-membrane-bounded organelle	9.08873e-07	61	5741
GO:0005739	mitochondrion	4.12058e-06	38	2825
GO:0015935	small ribosomal subunit	4.21365e-06	8	92
GO:0031967	organelle envelope	9.3207e-06	24	1309
GO:0031975	envelope	1.15077e-05	24	1324
GO:0031090	organelle membrane	2.43942e-05	41	3418
GO:0031974	membrane-enclosed lumen	2.82038e-05	42	3570
GO:0070013	intracellular organelle lumen	3.15265e-05	41	3451
GO:0043233	organelle lumen	4.93921e-05	41	3510
GO:0044455	mitochondrial membrane part	0.00023155	9	209
GO:0070469	respiratory chain	0.00026107	7	109
GO:0071013	catalytic step 2 spliceosome	0.000616003	6	80
GO:0005746	mitochondrial respiratory chain	0.00177895	6	96
GO:0031981	nuclear lumen	0.00429644	31	2779
GO:0044428	nuclear part	0.00497176	36	3500
GO:0005844	polysome	0.00934347	4	40
GO:0005515	protein binding	2.41546e-09	101	11023
GO:0003735	structural constituent of ribosome	7.32102e-09	18	474
GO:0003723	RNA binding	7.86469e-08	30	1586
GO:0005198	structural molecule activity	2.20108e-06	25	1312
GO:0015078	hydrogen ion transmembrane transporter activity	4.60177e-05	10	227
GO:0004129	cytochrome-c oxidase activity	0.000982641	5	50
GO:0015002	heme-copper terminal oxidase activity	0.000982641	5	50
GO:0016676	oxidoreductase activity, acting on a heme group of donors, oxygen as acceptor	0.000982641	5	50
GO:0008121	ubiquinol-cytochrome-c reductase activity	0.00128065	3	8
GO:0016681	oxidoreductase activity, acting on diphenols and related substances as donors, cytochrome as acceptor	0.00128065	3	8
GO:0016675	oxidoreductase activity, acting on a heme group of donors	0.00131489	5	53
GO:0003729	mRNA binding	0.00161198	7	144
GO:0016679	oxidoreductase activity, acting on diphenols and related substances as donors	0.00373198	3	11
GO:0019899	enzyme binding	0.00806766	22	1692

## Sheet: Table S5
Table S5. putative piRNA-producing lncRNAs and their properties
Chr	Start	End	Strand	piRNA coverage in exons(%)	RPKM in exons	%1U of piRNAs within exons
chr1	29553	31109	+	0.543585	1.51368	0.903525
chr1	84742	565234	+	0.621397	10.2536	0.810153
chr1	16787442	16794976	+	0.734052	8.60416	0.752847
chr1	16841139	16842249	+	0.86036	3.77999	0.779889
chr1	32636333	32642169	+	0.544228	4.16981	0.680412
chr1	108963310	108975806	+	0.523579	2.21004	0.774268
chr1	152051987	152053381	+	0.521655	1.66572	0.679776
chr1	206576564	206577294	+	0.575284	1.99569	0.836735
chr1	246769174	246771404	+	0.57449	2.46143	0.829997
chr1	6663255	6673309	-	0.519403	3.56627	0.824
chr1	15853351	15930121	-	0.502636	5.1038	0.882383
chr1	16160559	16174642	-	0.517349	5.03417	0.750988
chr1	16888922	16940083	-	0.767007	4.66564	0.778169
chr1	16944750	16971178	-	0.522717	5.15037	0.795559
chr1	24069855	24104806	-	0.639198	5.78991	0.845588
chr1	25576551	25594436	-	0.765193	4.99112	0.851121
chr1	108803726	108964477	-	0.574962	2.57308	0.805464
chr1	146471159	146476234	-	0.602201	2.55219	0.82009
chr1	146942638	146989699	-	0.801712	11.1726	0.793353
chr1	148349104	148361354	-	0.797812	2.53337	0.852697
chr1	149802875	149804109	-	0.615883	2.25386	0.865979
chr1	179922318	179923575	-	0.657916	22.5385	0.904863
chr1	222645270	222683982	-	0.890196	12.4634	0.872201
chr1	236703393	236713580	-	0.526316	4.17904	0.75
chr1	243192813	243265046	-	0.726692	12.745	0.841274
chr10	29077832	29097156	+	0.775862	8.75722	0.935484
chr10	38692116	38742032	+	0.750855	8.45797	0.89912
chr10	42970938	42990787	+	0.528789	1.87902	0.785862
chr10	51732522	51741805	+	0.778094	3.43803	0.862254
chr10	52388909	52391396	+	0.735759	8.70379	0.769761
chr10	79542623	79552934	+	0.934315	67.3227	0.857309
chr10	81417188	81601328	+	0.696103	6.23661	0.705193
chr10	88728246	88784489	+	0.620667	4.76381	0.739879
chr10	91567030	91600643	+	0.84753	117.98	0.906221
chr10	126605711	126631450	+	0.562162	2.68646	0.653846
chr10	29077832	29097156	-	0.948023	3366.18	0.861526
chr10	43166280	43187476	-	0.590748	2.85096	0.829626
chr10	48901101	48950972	-	0.719653	3.14633	0.744744
chr10	54706199	54725724	-	0.55539	4.24562	0.846666
chr10	75432879	75490272	-	0.682029	3.53671	0.716205
chr10	81263828	81266037	-	0.621622	4.39134	0.666667
chr10	93542460	93558048	-	0.900131	25.597	0.902523
chr10	99173579	99193762	-	0.53915	1.28388	0.800116
chr10	134247236	134254988	-	0.534057	5.09488	0.888889
chr11	45736814	45765959	+	0.746386	282.508	0.909576
chr11	60674175	60678195	+	0.684968	6.67483	0.869086
chr11	63383779	63389143	+	0.802792	6.82866	0.985342
chr11	66433506	66435845	+	0.676785	4.56019	0.77957
chr11	68637591	68642017	+	0.561025	2.75428	0.78854
chr11	71725336	71731956	+	0.564375	3.73918	0.793486
chr11	93454678	93455031	+	0.580737	3.74723	0.523121
chr11	121278	125784	-	0.839437	1.53075	0.898169
chr11	127114	139117	-	0.929009	24.2157	0.801277
chr11	141452	180461	-	0.767994	2.45148	0.829699
chr11	10391723	10715535	-	0.675305	33.3103	0.217807
chr11	67119042	67141055	-	0.528833	4.35537	0.685185
chr11	68996177	69002418	-	0.582207	4.26093	0.786659
chr11	124819105	124911383	-	0.705183	8.76822	0.711543
chr11	133766338	133784269	-	0.543146	4.43301	0.834302
chr12	699798	700435	+	0.66838	2.22356	0.933702
chr12	9520059	9566192	+	0.766612	20.7431	0.831703
chr12	16211107	16352536	+	0.644845	1.00629	0.88354
chr12	21815246	21919639	+	0.545362	1.68511	0.613778
chr12	29542029	29650619	+	0.585025	2.42931	0.815019
chr12	30473766	30474550	+	0.725979	9.08143	0.898876
chr12	51632507	51665347	+	0.805588	31.3766	0.940426
chr12	54413693	54416373	+	0.680224	7.89573	0.837398
chr12	56551233	56553431	+	0.506726	2.18582	0.705882
chr12	123349881	123351568	+	0.748963	6.78154	0.421053
chr12	383119	386289	-	0.649842	18.4037	0.886957
chr12	3571883	3572752	-	0.590566	3.57058	0.787879
chr12	6982732	7023405	-	0.517327	5.67779	0.95
chr12	9469512	9491387	-	0.950139	303.418	0.867764
chr12	10514770	10562745	-	0.619257	3.82969	0.846549
chr12	24719897	24737102	-	0.589474	4.47978	0.913911
chr12	55803490	55808934	-	0.596957	2.01254	0.789062
chr12	58324991	58351051	-	0.643346	150.974	0.93212
chr12	107074535	107078478	-	0.651217	6.51202	0.867347
chr12	120928130	120933743	-	0.863756	17.0438	0.787611
chr12	121159309	121161442	-	0.8471	36.2316	0.663421
chr12	133398772	133424778	-	0.772806	11.8442	0.808333
chr12	133689723	133787889	-	0.524325	3.10837	0.864082
chr13	20177642	20205212	+	0.75451	2.67426	0.713885
chr13	84570519	84571293	+	0.589372	6.87963	0.879195
chr13	104077549	104080035	+	0.597561	3.7298	0.9375
chr13	111474462	111491493	+	0.506699	3.45188	0.857778
chr13	19312241	19370570	-	0.72815	3.04802	0.721272
chr13	24481604	24528372	-	0.706485	13.5476	0.858998
chr13	25511013	25512491	-	0.510859	1.82362	0.739172
chr13	97593534	97600517	-	0.603295	13.7731	0.815303
chr14	19505870	19528123	+	0.641182	2.67299	0.883364
chr14	19529957	19530898	+	0.650919	2.09465	0.718563
chr14	19605327	19643377	+	0.560108	1.4505	0.812901
chr14	45846470	45858489	+	0.678832	1.44203	0.814736
chr14	50053296	50053596	+	1	350.559	0.156224
chr14	60863242	60867679	+	0.51873	1.87254	0.857967
chr14	71648172	71648823	+	0.513057	3.61163	0.756098
chr14	76669599	76673228	+	0.505725	3.06427	0.857143
chr14	77245294	77248592	+	0.615811	4.45403	0.857143
chr14	88641734	88646542	+	0.557566	4.99888	0.886792
chr14	20045168	20055965	-	0.775701	2.53136	0.858853
chr14	20811206	20811844	-	0.509404	150.51	0.06808
chr14	48702984	48730325	-	0.57887	7.88651	0.66377
chr14	77248082	77253067	-	0.606754	5.72122	0.672134
chr14	88603076	88626935	-	0.978515	442.403	0.850296
chr15	20330629	20537898	+	0.789896	3.29061	0.75727
chr15	20549988	20564419	+	0.679772	9.86367	0.800922
chr15	20723928	20727148	+	0.668179	1.49147	0.800139
chr15	21365646	21371441	+	0.821072	3.35341	0.880639
chr15	21372085	21372787	+	0.861496	4.89359	0.738055
chr15	22195621	22199973	+	0.645283	1.11806	0.774194
chr15	23388464	23394095	+	0.664018	1.46775	0.802954
chr15	23609864	23613621	+	0.847264	2.99418	0.826324
chr15	23678378	23680694	+	0.577057	1.1764	0.836193
chr15	24220318	24248582	+	0.740476	5.93937	0.724138
chr15	28577059	28583184	+	0.671715	1.5527	0.803998
chr15	28955601	29024285	+	0.701621	2.77545	0.854244
chr15	29077525	29093959	+	0.531381	3.79834	0.646776
chr15	30826749	30850660	+	0.749849	1.94475	0.674608
chr15	30992699	31065557	+	0.692243	7.45041	0.824632
chr15	32828247	32879814	+	0.540154	1.37426	0.821385
chr15	40615627	40618916	+	0.735812	7.5189	0.664179
chr15	41576152	41624819	+	0.604436	6.95853	0.86683
chr15	62566361	62570564	+	0.947848	40.7967	0.853251
chr15	74359838	74374891	+	0.612225	52.057	0.0764074
chr15	74753568	74774198	+	0.54269	3.25552	0.884498
chr15	79021289	79029276	+	0.501213	1.85188	0.753347
chr15	82710855	82726435	+	0.738854	1.14158	0.656348
chr15	83087380	83102960	+	0.738854	1.14158	0.656348
chr15	84867599	84898920	+	0.698574	26.5072	0.899664
chr15	84905876	84960011	+	0.800866	1.37928	0.758589
chr15	84977315	85047379	+	0.739475	3.73414	0.594507
chr15	93093768	93277304	+	0.637551	222.67	0.885296
chr15	101835623	101845942	+	0.725869	11.447	0.715667
chr15	102300886	102317316	+	0.972146	783.806	0.888327
chr15	20330629	20537898	-	0.603497	1.72867	0.773864
chr15	20833138	20833995	-	0.615137	2.44712	0.949686
chr15	21333026	21335424	-	0.923529	5.71147	0.802196
chr15	23185158	23208628	-	0.66676	3.31214	0.834385
chr15	28648835	28753510	-	0.80187	7.04878	0.775475
chr15	28819924	28824858	-	0.68062	1.49267	0.777631
chr15	28955601	29024285	-	0.514691	1.08769	0.840042
chr15	30697753	30702445	-	0.629687	1.24132	0.654745
chr15	30857142	30977809	-	0.866337	6.30329	0.838913
chr15	32691156	32727434	-	0.601301	1.69184	0.781482
chr15	32784871	32931868	-	0.737374	4.00456	0.817786
chr15	34683356	34729640	-	0.587052	2.46924	0.834786
chr15	34837061	34875839	-	0.672435	4.04096	0.85515
chr15	51571123	51572212	-	0.964187	99.8415	0.892405
chr15	55609381	55611359	-	0.51222	2.47505	0.882027
chr15	55802941	55806712	-	0.658735	1.58268	0.765801
chr15	62464997	62478295	-	0.603255	4.49291	0.765279
chr15	62488169	62516320	-	0.828746	305.585	0.897772
chr15	72898395	72929260	-	0.831111	10.4435	0.874124
chr15	75550898	75565953	-	0.576336	50.5194	0.0491558
chr15	78225079	78238051	-	0.563636	2.86728	1
chr15	81601696	81602480	-	0.755027	8.2821	0.759494
chr15	82633123	82637131	-	0.869707	2.37462	0.783982
chr15	82637132	83193409	-	0.928177	21.1914	0.710529
chr15	84839929	84841946	-	0.582418	1.26836	0.819008
chr15	84953013	84976467	-	0.555468	6.46272	0.87341
chr15	84978621	85047379	-	0.623515	2.63499	0.732435
chr15	85056471	85070180	-	0.715447	1.43176	0.680988
chr15	90617746	90625439	-	0.51113	3.60865	0.782313
chr15	93960078	93965805	-	0.973292	549.872	0.869072
chr15	97315234	97326542	-	0.84689	188.774	0.819283
chr15	99669036	99672011	-	0.798985	11.3483	0.731755
chr15	102500050	102501611	-	0.517052	1.60976	0.885042
chr16	2653350	2693297	+	0.714338	5.75	0.7405
chr16	2727688	2731242	+	0.843415	27.262	0.843531
chr16	8941961	8954274	+	0.53578	4.48644	0.791469
chr16	9198704	9200618	+	0.680251	4.65208	0.871061
chr16	9201097	9207038	+	0.628514	7.84276	0.85353
chr16	9760280	10276611	+	0.513679	1.05386	0.876759
chr16	15188267	15203054	+	0.859892	1.7059	0.791752
chr16	22386179	22389501	+	0.570447	4.74241	0.842092
chr16	23681331	23686820	+	0.715421	9.26181	0.789362
chr16	25078257	25090334	+	0.885475	381.227	0.789716
chr16	30366761	30367848	+	0.580723	7.60003	0.945455
chr16	32199653	32204851	+	0.680139	1.53297	0.764579
chr16	32263271	32268523	+	0.618143	1.30795	0.767215
chr16	32660513	32677854	+	0.607849	1.16812	0.77838
chr16	32686357	32690152	+	0.5	1.04696	0.45993
chr16	33140636	33145820	+	0.680139	1.53297	0.764579
chr16	33509744	33520811	+	0.677617	2.77585	0.836624
chr16	34751282	34758966	+	0.802214	13.2119	0.726622
chr16	68111242	68156174	+	0.626594	3.03129	0.793038
chr16	68595963	68601032	+	0.571119	5.28958	0.849425
chr16	72699068	72821143	+	0.725108	20.2323	0.95092
chr16	72823141	72825522	+	0.936581	27.8178	0.794805
chr16	74408467	74426020	+	0.700297	1.19439	0.859825
chr16	81416873	81424489	+	0.613445	7.00412	0.87075
chr16	90165934	90204399	+	0.758261	1.38468	0.805529
chr16	90215290	90224132	+	0.748	1.41988	0.851699
chr16	2604060	2616295	-	0.684786	6.39496	0.774716
chr16	3700636	3701704	-	0.805243	7.24875	0.637037
chr16	12021109	12070491	-	0.688331	2.27265	0.799262
chr16	18505165	18505708	-	0.607735	1.1617	0.757576
chr16	22415445	22547860	-	0.642397	5.00684	0.792858
chr16	28873486	28874661	-	0.529412	3.5841	0.735294
chr16	29817816	29819053	-	0.537477	4.2983	0.707317
chr16	31468031	31471057	-	0.564111	7.80892	0.800999
chr16	32274147	32276835	-	0.559984	1.41479	0.747348
chr16	32291754	32355004	-	0.829653	1.97175	0.875123
chr16	32747229	32752415	-	0.680139	1.53297	0.764579
chr16	33202881	33206675	-	0.5	1.04696	0.45993
chr16	33215093	33231583	-	0.60354	1.10207	0.772616
chr16	33271713	33274156	-	0.607414	1.19182	0.756805
chr16	33297969	33319332	-	0.691622	5.62063	0.749327
chr16	34739458	34740840	-	0.509921	3.61824	0.773585
chr16	68259871	68263048	-	0.725842	9.44029	0.736138
chr16	70010199	70099851	-	0.652764	2.9106	0.830821
chr16	74481324	74483790	-	0.537307	3.59683	0.869607
chr16	80631802	80636416	-	0.514088	2.57894	0.768675
chr16	90171502	90172724	-	0.716346	1.52716	0.969242
chr17	406410	414587	+	0.679513	5.35847	0.898698
chr17	1420224	1421390	+	0.562731	1.69286	0.75
chr17	4067203	4068007	+	0.859375	4.25612	0.657895
chr17	17089778	17095962	+	0.697959	10.6914	0.869931
chr17	18227535	18231369	+	0.713615	17.2386	0.800873
chr17	18965224	18965807	+	0.598628	2.79023	0.781434
chr17	20448683	20453265	+	0.98385	294.359	0.763395
chr17	21906416	21913070	+	0.649275	5.77161	0.840673
chr17	26583463	26592577	+	0.904639	5.58408	0.771054
chr17	28903481	29019792	+	0.530888	14.8515	0.830771
chr17	33332106	33336762	+	0.755584	10.2417	0.8144
chr17	34575459	34578960	+	0.758551	1.79454	0.707142
chr17	37558045	37562486	+	0.502326	2.33384	0.6
chr17	43513266	43640596	+	0.714303	3.79049	0.734389
chr17	43659262	43675864	+	0.527038	2.33901	0.761835
chr17	43699273	43893909	+	0.580442	11.5324	0.901961
chr17	47249256	47250608	+	0.761834	1.81977	0.66586
chr17	56168908	56172897	+	0.537979	3.81729	0.864424
chr17	62745498	62915586	+	0.599323	3.11816	0.688634
chr17	66096335	66097609	+	0.688833	4.78167	0.936257
chr17	66097695	66157623	+	0.775408	32.1709	0.853457
chr17	74668023	74669740	+	0.717531	5.84478	0.897143
chr17	81189539	81190888	+	0.86743	2.84868	0.841311
chr17	7816641	7819271	-	0.566232	6.49126	0.811327
chr17	18283168	18292298	-	0.655701	29.6404	0.817331
chr17	18570941	18572774	-	0.558647	4.14528	0.849057
chr17	19015312	19015949	-	0.547881	2.82377	0.802338
chr17	19092977	19093558	-	0.561102	2.74226	0.764847
chr17	21469832	21477781	-	0.521645	5.86273	0.850604
chr17	26557595	26562307	-	0.63073	2.09287	0.809513
chr17	26590659	26593395	-	0.978801	212.342	0.869037
chr17	26673658	26684545	-	0.76559	17.4062	0.810644
chr17	28884749	28885520	-	0.731518	27.2106	0.660576
chr17	34220710	34241766	-	0.861193	29.6932	0.853454
chr17	41316199	41322420	-	0.822838	7.39156	0.824446
chr17	43627146	43636104	-	0.915254	11.3511	0.775108
chr17	43659262	43675864	-	0.54651	3.25172	0.834229
chr17	44636195	44640161	-	0.809437	5.40666	0.787187
chr17	45000485	45177747	-	0.61461	9.36349	0.779164
chr17	46656991	46659621	-	0.50038	4.03382	0.664865
chr17	53531406	53535811	-	0.688213	3.48871	0.5625
chr17	58039723	58096413	-	0.508399	1.40644	0.679322
chr17	62116509	62119203	-	0.533779	4.42074	0.888969
chr17	72039590	72150351	-	0.624264	14.8053	0.88546
chr17	79002932	79008501	-	0.645969	12.1677	0.853206
chr18	2350556	2371127	+	0.611675	4.07533	0.857143
chr18	5232874	5296039	+	0.542787	3.90859	0.850078
chr18	6683361	6700117	+	0.550132	2.28368	0.933505
chr18	10594586	10606721	+	0.654081	2.51267	0.8942
chr18	14227146	14342698	+	0.571831	2.36398	0.633341
chr18	6919494	6929965	-	0.553432	67.5703	0.83799
chr18	11618299	11642337	-	0.744705	1.28576	0.7136
chr18	11666454	11670164	-	0.967655	516.987	0.807064
chr18	12228874	12234338	-	0.619718	2.35228	0.945804
chr18	14629821	14631028	-	0.560665	1.93584	0.84058
chr19	71160	72719	+	0.525225	1.41987	0.905397
chr19	16124066	16152945	+	0.822024	1178.12	0.843414
chr19	21182746	21193558	+	0.651844	3.56206	0.862935
chr19	22486559	22506597	+	0.598446	2.01559	0.739918
chr19	23257971	23332763	+	0.539326	2.88974	0.736486
chr19	27731956	27734202	+	0.825688	2.41906	0.662559
chr19	35328792	35346208	+	0.76582	310.644	0.92773
chr19	36980550	36981942	+	0.785201	6.31664	0.919078
chr19	52430687	52490079	+	0.548134	1.66165	0.552199
chr19	58816714	58827023	+	0.53058	3.85514	0.700369
chr19	58929926	58930677	+	0.664646	12.7049	0.899696
chr19	203594	223948	-	0.891496	4.75323	0.897397
chr19	229928	246540	-	0.730598	1.35773	0.808742
chr19	6210389	6212492	-	0.519258	5.04467	0.816216
chr19	10762494	10764742	-	0.679512	10.9199	0.879302
chr19	16750777	16751479	-	0.509158	1.69024	0.937743
chr19	19852147	19865563	-	0.934315	944.177	0.690347
chr19	33177994	33182656	-	0.876761	11.017	0.75257
chr19	35279437	35323801	-	0.909779	1765.66	0.893314
chr19	35377063	35384692	-	0.892738	608.515	0.853998
chr19	35396221	35417732	-	0.605691	5.47814	0.468085
chr19	44501047	44506988	-	0.599175	3.0792	0.825011
chr19	44609615	44617298	-	0.695241	12.9231	0.77406
chr19	53206066	53496833	-	0.548277	2.70175	0.863661
chr19	56858449	56859552	-	0.538531	3.11591	0.914409
chr19	56888072	56888653	-	0.733219	9.87017	0.73
chr19	58915604	58919851	-	0.71554	5.09514	0.830888
chr19	58938882	58942515	-	0.760253	9.46639	0.686184
chr2	25380062	25382006	+	0.703189	11.593	0.793893
chr2	69871556	70008692	+	0.699448	4.30885	0.867647
chr2	88316320	88321032	+	0.60904	1.80558	0.840501
chr2	88838237	88875128	+	0.52261	2.00278	0.73764
chr2	89085997	89106125	+	0.604128	3.93153	0.602052
chr2	91750434	91769187	+	0.569212	2.04488	0.78848
chr2	95613360	95626804	+	0.662553	6.8444	0.874314
chr2	95872100	95924838	+	0.505354	6.56144	0.855691
chr2	110744639	110753717	+	0.731715	3.3287	0.832388
chr2	111368492	111369981	+	0.563588	3.12738	0.889538
chr2	111435804	111455303	+	0.986375	254.543	0.872014
chr2	113123451	113192062	+	0.75743	1.06265	0.662704
chr2	132160449	132171543	+	0.963461	222.044	0.823615
chr2	132301071	132349337	+	0.593591	4.06778	0.847696
chr2	132383505	132407188	+	0.511873	1.64948	0.861915
chr2	132440118	132457434	+	0.643002	5.25766	0.857301
chr2	61293005	61372126	-	0.654896	12.8226	0.89429
chr2	86726500	88038766	-	0.694604	4.30022	0.80875
chr2	88279896	88292550	-	0.658559	2.54784	0.83339
chr2	98105983	98106514	-	0.603077	3.98849	0.717111
chr2	98106629	98107875	-	0.518095	5.40501	0.813866
chr2	109065576	109150669	-	0.583302	1.88197	0.781913
chr2	110550334	110617830	-	0.74578	1.14965	0.669654
chr2	111132686	111142624	-	0.767361	3.45725	0.82176
chr2	114195267	114273062	-	0.581745	6.54846	0.846956
chr2	114362959	114400974	-	0.53776	1.67384	0.826949
chr2	114435278	114461655	-	0.616756	2.54433	0.904031
chr2	131221610	131258278	-	0.684982	1.99783	0.718238
chr2	131273569	131284264	-	0.779279	2.84145	0.772727
chr2	131501110	131513452	-	0.522263	4.62808	0.850575
chr2	133011745	133013748	-	0.675439	8.22667	0.616561
chr20	5451852	5455828	+	0.840122	45.1699	0.923077
chr20	30822716	30824519	+	0.864097	14.6563	0.880952
chr20	42825136	42854667	+	0.573193	4.46761	0.908969
chr20	47127818	47133716	+	0.520875	1.46079	0.645053
chr20	62919038	62944485	+	0.583664	1.06089	0.848172
chr20	3907962	3911562	-	0.850173	17.2829	0.848138
chr20	5465095	5485259	-	0.645807	197.215	0.908655
chr20	34633543	34638882	-	0.799213	6.85934	0.854997
chr20	46523115	46527681	-	0.508059	1.95043	0.618387
chr20	47099590	47105804	-	0.552707	2.30723	0.808023
chr20	47127818	47133716	-	0.678766	7.22139	0.854358
chr21	15024451	15049684	+	0.625838	1.03167	0.817785
chr21	46654254	46678645	+	0.647386	8.80278	0.876812
chr21	15215451	15268661	-	0.577328	1.401	0.850586
chr21	33025905	33031813	-	0.587998	2.14581	0.777089
chr21	44336912	44345756	-	0.522581	2.0099	0.777831
chr22	17082231	17182391	+	0.526827	3.25731	0.756092
chr22	18837630	18848562	+	0.563259	1.39133	0.764544
chr22	23874760	23889980	+	0.569882	2.11291	0.806342
chr22	26908502	26910535	+	0.586818	5.52865	0.887755
chr22	31318294	31328436	+	0.798051	16.8572	0.80504
chr22	31365127	31375377	+	0.564233	2.87975	0.704478
chr22	16101388	16193228	-	0.612626	2.1903	0.815001
chr22	21468895	21478740	-	0.52602	1.2109	0.766136
chr22	37735623	37823505	-	0.538817	106.872	0.84088
chr22	42227218	42230669	-	0.579793	36.4533	0.745525
chr22	48016791	48027318	-	0.555795	3.92125	0.811299
chr22	50055625	50062385	-	0.548981	4.99989	0.891633
chr3	898727	903672	+	0.540903	2.94259	0.661908
chr3	10327471	10334334	+	0.554286	3.53905	0.722222
chr3	12919020	12927109	+	0.752033	10.5653	0.783939
chr3	122233897	122236134	+	0.821114	36.2474	0.777887
chr3	180565295	180588570	+	0.839444	18.6751	0.854423
chr3	181670130	181728466	+	0.84819	105.666	0.891739
chr3	10048101	10052893	-	0.629333	21.3175	0.820919
chr3	12913550	12917463	-	0.908155	60.109	0.82816
chr3	14961853	15106816	-	0.613721	15.1285	0.837297
chr3	45720534	45730626	-	0.542701	2.98712	0.755814
chr3	49017350	49021418	-	0.524242	5.30013	0.442623
chr3	49022481	49027421	-	0.836317	8.50652	0.732759
chr3	96336027	96515094	-	0.69898	53.0534	0.179538
chr3	128578558	128579369	-	0.706535	8.54566	0.701572
chr3	128580155	128590383	-	0.705357	8.02463	0.721874
chr3	195360991	195381992	-	0.578947	1.21586	0.717172
chr3	195655115	195682449	-	0.552374	1.15666	0.753991
chr4	119512927	119554884	+	0.962912	64.4577	0.886413
chr4	190686692	190885054	+	0.641017	4.52369	0.785861
chr4	6660757	6686218	-	0.540284	5.03387	0.675471
chr4	26861427	26862221	-	0.767402	45.9544	0.894068
chr4	77804265	77808091	-	0.680772	6.47154	0.818802
chr4	119381068	119381619	-	0.637097	1.33445	0.768174
chr4	120299286	120551908	-	0.742006	18.326	0.885182
chr5	17063336	17065803	+	0.835088	9.24081	0.83322
chr5	17354018	17355008	+	0.566321	2.21957	0.559098
chr5	43006864	43024349	+	0.502712	2.22955	0.906975
chr5	52393896	52412766	+	0.634314	5.13946	0.829653
chr5	75013507	75026949	+	0.552756	2.75182	0.917956
chr5	175467746	175469881	+	0.587719	2.05405	0.897959
chr5	180111745	180116918	+	0.944031	648.57	0.881257
chr5	269430	438403	-	0.632184	11.4252	0.913462
chr5	1363696	1380182	-	0.687352	7.72743	0.868421
chr5	42940730	43000565	-	0.686253	10.6418	0.737845
chr5	64780190	64789846	-	0.510514	2.18778	0.743182
chr5	68477524	68484948	-	0.763761	3.59351	0.667504
chr5	84925507	84943645	-	0.692053	3.49707	0.837104
chr5	175476691	175665291	-	0.631478	21.5465	0.692387
chr5	177228204	177230345	-	0.571637	2.22173	0.716981
chr6	182029	187741	+	0.550562	4.22968	0.866371
chr6	3255349	3258407	+	0.502591	3.26841	0.890909
chr6	10980994	11078459	+	0.807857	54.9316	0.830593
chr6	29497196	29501345	+	0.978034	885.763	0.746279
chr6	30484042	30486994	+	0.755582	5.65705	0.898308
chr6	33857288	33896060	+	0.876197	676.992	0.620607
chr6	40302692	40347780	+	0.737461	4565.89	0.913405
chr6	99872797	99879249	+	0.633089	3.81604	0.844037
chr6	153304884	153310358	+	0.773756	4.52653	0.77707
chr6	158703294	158733390	+	0.759434	3.24598	0.666667
chr6	123953	147594	-	0.879041	2.734	0.893244
chr6	15749971	15758477	-	0.645235	15.5428	0.957602
chr6	33835282	33896060	-	0.937144	413.759	0.845648
chr6	38130576	38131580	-	0.601367	3.52695	0.703704
chr6	38141448	38145069	-	0.592476	5.57278	0.709677
chr6	40302692	40347780	-	0.544347	7.02754	0.742173
chr6	40484074	40491672	-	0.579572	4.2226	0.903226
chr6	68590784	68599152	-	0.57037	4.48382	0.794737
chr7	6694494	6696063	+	0.550032	7.63878	0.870813
chr7	30197146	30199150	+	0.659609	4.20286	0.911111
chr7	39773230	39834216	+	0.7318	5.08885	0.845749
chr7	45831403	45838912	+	0.659079	1.95145	0.837296
chr7	56560816	56564978	+	0.962037	1217.63	0.876047
chr7	57639660	57672449	+	0.521994	4.40603	0.828244
chr7	63831931	63836977	+	0.530037	1.87166	0.81122
chr7	65292452	65293614	+	0.621528	11.9987	0.823975
chr7	66364065	66372816	+	0.636749	23.7824	0.872399
chr7	101993675	101995807	+	0.78727	2.03172	0.914449
chr7	139877006	139879440	+	0.588743	6.57242	0.864328
chr7	135852	149466	-	0.528347	3.17828	0.889042
chr7	1094995	1098897	-	0.53009	3.92829	0.794393
chr7	6618195	6628605	-	0.683473	101.841	0.64511
chr7	29638410	29724871	-	0.569335	10.786	0.888611
chr7	44043644	44047465	-	0.700965	3.83557	0.80521
chr7	45028350	45116068	-	0.542074	4.26445	0.921053
chr7	56444582	56474519	-	0.742908	2.6492	0.878736
chr7	149564785	149577699	-	0.508356	4.3214	0.810484
chr8	23316113	23342484	+	0.733333	18.7604	0.912664
chr8	28910033	28911276	+	0.892508	35.6776	0.858639
chr8	28913451	28914202	+	0.96558	52.0474	0.884232
chr8	43094086	43096760	+	0.598039	3.08811	0.58396
chr8	125860978	125966570	+	0.771878	49.9027	0.864407
chr8	144624279	144624570	+	0.931271	19.7294	0.316825
chr8	144816309	144828507	+	0.52916	7.70323	0.836685
chr8	144898548	144924200	+	0.639596	6.15641	0.816953
chr8	145923164	145935064	+	0.767912	6.02857	0.81108
chr8	1316807	1317999	-	0.924497	55.5656	0.917316
chr8	22112088	22132675	-	0.578641	5.79024	0.903846
chr8	24808467	24814624	-	0.558413	8.14609	0.877586
chr8	42560725	42577089	-	0.624633	20.0915	0.840967
chr8	43092749	43093299	-	0.834459	12.7322	0.484241
chr8	82192105	82193681	-	0.514979	3.24495	0.693277
chr8	125948765	125956007	-	0.694045	22.6086	0.864583
chr8	143738873	143763386	-	0.603525	12.4495	0.836763
chr8	143783669	143808391	-	0.754926	9.0514	0.784598
chr9	33574016	33605830	+	0.74275	5.4748	0.763866
chr9	33697456	33700984	+	0.850057	9.79615	0.823122
chr9	34979684	34982541	+	0.501497	2.14617	0.92
chr9	37485958	37506561	+	0.761299	6.3556	0.862157
chr9	37509146	37510296	+	0.525952	6.54812	0.878788
chr9	41313944	41323179	+	0.64336	2.62006	0.885516
chr9	42411968	42435225	+	0.819464	3.18059	0.829937
chr9	42466316	42474239	+	0.889814	9.60872	0.79907
chr9	44391767	44463895	+	0.682435	1.47533	0.816414
chr9	66553272	66555928	+	0.788666	2.62607	0.817053
chr9	67914828	67919763	+	0.91353	4.16747	0.834748
chr9	82503915	82506922	+	0.957765	30.5577	0.863685
chr9	86322508	86328293	+	0.833333	15.3689	0.829482
chr9	90728619	90730243	+	0.829201	19.7392	0.943311
chr9	97077061	97125433	+	0.535615	1.83365	0.755118
chr9	103115311	103156151	+	0.651489	1.63679	0.920235
chr9	115867005	115882208	+	0.960656	1564.72	0.867749
chr9	123587105	123616651	+	0.701754	13.9153	0.860613
chr9	127025154	127028088	+	0.520107	1.38368	0.888889
chr9	40704467	40713709	-	0.639839	2.80281	0.874112
chr9	43027747	43032877	-	0.966794	19.6551	0.811139
chr9	43066676	43089866	-	0.827927	3.30191	0.799443
chr9	43137043	43160103	-	0.832427	3.19452	0.823328
chr9	44124857	44130504	-	0.722561	3.35414	0.894068
chr9	46683939	46748899	-	0.553945	1.10813	0.82382
chr9	66367963	66401172	-	0.822715	71.3988	0.115752
chr9	82488024	82502208	-	0.919847	35.7316	0.81317
chr9	84542935	84593029	-	0.705094	12.4295	0.674046
chr9	93224713	93346215	-	0.609817	201.6	0.804587
chr9	99855094	99985155	-	0.654764	11.1389	0.701293
chr9	115865617	115873780	-	0.959093	1292.3	0.867718
chr9	125871772	125877756	-	0.863302	34.1975	0.859044
chrX	53122891	53171889	+	0.696922	10.1733	0.79665
chrX	150720157	150723383	-	0.556628	1.29065	0.895656
chrY	27610205	27619809	+	0.623188	3.19381	0.90527
chrY	26342626	26352232	-	0.618705	3.17083	0.90527

## Sheet: Table S6
Table S6. L1 group composition
L1 Group	L1 subfamilies within the group
L1HS	L1HS
L1P1	L1HS, L1PA1, L1PA2 , L1PA3
L1P2	L1PA4, L1PA5, L1PA6
L1P3	L1PA7, L1PA8
L1P4	L1PA10, L1PA11, L1PA12, L1PA13, L1PA14, L1PA15, L1PA16
L1PB	L1PB
